# Supplementary material for: Specific gut bacterial responses to natural diets of tropical birds
Source: Sci Rep. 2022 Jan 13;12:713. doi: 10.1038/s41598-022-04808-9 (PMC8758760; doi:10.1038/s41598-022-04808-9)
Supplement: Supplementary file 2 — Supplementary Table S1. [file 41598_2022_4808_MOESM2_ESM.xlsx]

## Sheet: Table S1
Table S1. Total sampled individuals, indicating the successful characterisation of microbiomes and consumed diets (Bold font: Individuals with successful characterisation of diets and cloacal microbiomes, Gray font: individuals with successful identification of diets and crop microbiomes, Underlined: individuals with successfully sequenced crop and cloacal microbiomes).
Key	Bold	Diet + Cloaca
	Grey	Diet + Crop
	Underlined	Crop + Cloaca
date	Sample ID	Forst type	Order	Family	Species		Diet samples		Microbiome Samples
					English name	Latin name	Visual	Metabarcoding	Crop	Cloaca
2019-03-16	P1	Primary	Psittaciformes	Psittacidae	Buff-faced Pygmy Parrot	Micropsitta pusio	Yes	Yes	Yes	Yes
	P2	Primary	Passeriformes	Monarchidae	Spot-winged Monarch	Symposiarchus guttula	Yes	Yes	Yes	Yes
	P3	Primary	Psittaciformes	Psittacidae	Buff-faced Pygmy Parrot	Micropsitta pusio
	P4	Primary	Passeriformes	Rhipiduridae	Northern Fantail	Rhipidura rufiventris
	P5	Primary	Passeriformes	Monarchidae	Golden Monarch	Carterornis chrysomela
	P6	Primary	Passeriformes	Monarchidae	Ochre-collared Monarch	Arses insularis	Yes	Yes
	P7	Primary	Passeriformes	Monarchidae	Ochre-collared Monarch	Arses insularis	Yes	Yes
	P8	Primary	Columbiformes	Columbidae	Stephan's Emerald Dove	Chalcophaps stephani	Yes	Yes	Yes	Yes
	P9	Primary	Columbiformes	Columbidae	Beautiful Fruit Dove	Ptilinopus pulchellus	Yes		Yes	Yes
	P10	Primary	Columbiformes	Columbidae	Beautiful Fruit Dove	Ptilinopus pulchellus	Yes	Yes
2019-03-17	P11	Primary	Passeriformes	Sturniidae	Singing Starling	Aplonis cantoroides	Yes			Yes
	P12	Primary	Passeriformes	Sturniidae	Singing Starling	Aplonis cantoroides	Yes	Yes		Yes
2019-03-18	P13	Primary	Passeriformes	Monarchidae	Ochre-collared Monarch	Arses insularis	Yes	Yes	Yes	Yes
2019-03-19	P14	Primary	Passeriformes	Melanocharitiidae	Yellow-bellied Longbill	Toxorhamphus novaeguineae
	P15	Primary	Passeriformes	Meliphagidae	Long-billed Honeyeater	Melilestes megarhynchus	Yes		Yes	Yes
2019-03-21	P16	Primary	Psittaciformes	Psittacidae	Buff-faced Pygmy Parrot	Micropsitta pusio	Yes	Yes	Yes	Yes
	P17	Primary	Passeriformes	Melanocharitiidae	Black Berrypecker	Melanocharis nigra
	P18	Primary	Passeriformes	Monarchidae	Ochre-collared Monarch	Arses insularis	Yes	Yes
	P19	Primary	Passeriformes	Melanocharitiidae	Black Berrypecker	Melanocharis nigra
	P20	Primary	Psittaciformes	Psittacidae	Buff-faced Pygmy Parrot	Micropsitta pusio
	P21	Primary	Psittaciformes	Psittacidae	Buff-faced Pygmy Parrot	Micropsitta pusio	Yes	Yes
	P22	Primary	Columbiformes	Columbidae	Coroneted Fruit Dove	Ptilinopus coronulatus		Yes		Yes
	P23	Primary	Columbiformes	Columbidae	Beautiful Fruit Dove	Ptilinopus pulchellus	Yes	Yes	Yes	Yes
2019-03-22	P24	Primary	Passeriformes	Meliphagidae	Long-billed Honeyeater	Melilestes megarhynchus
	P25	Primary	Cuculiformes	Cuculidae	Fan-tailed Cuckoo	Cacomantis flabelliformis
	P26	Primary	Psittaciformes	Psittacidae	Double-eyed Fig Parrot	Cyclopsitta diophthalma
	P27	Primary	Coraciiformes	Alcedinidae	Papuan Dwarf Kingfisher	Ceyx solitarius	Yes	Yes	Yes	Yes
2019-03-23	P28	Primary	Psittaciformes	Psittacidae	Buff-faced Pygmy Parrot	Micropsitta pusio
	P29	Primary	Psittaciformes	Psittacidae	Buff-faced Pygmy Parrot	Micropsitta pusio
	P30	Primary	Psittaciformes	Psittacidae	Buff-faced Pygmy Parrot	Micropsitta pusio
2019-03-24	P31	Primary	Passeriformes	Melanocharitiidae	Yellow-bellied Longbill	Toxorhamphus novaeguineae
	P32	Primary	Columbiformes	Columbidae	Wompoo Fruit Dove	Ptilinopus magnificus	Yes		Yes	Yes
	P33	Primary	Passeriformes	Meliphagidae	Plain Honeyeater	Pycnopygius ixoides
	P34	Primary	Columbiformes	Columbidae	Orange-bellied Fruit Dove	Ptilinopus iozonus	Yes	Yes		Yes
	P35	Primary	Passeriformes	Pachycephalidae	Grey Whistler	Pachycephala simplex	Yes			Yes
	P36	Primary	Passeriformes	Pachycephalidae	Grey Whistler	Pachycephala simplex	Yes	Yes		Yes
	P37	Primary	Passeriformes	Estrildidae	Streak-headed Mannikin	Lonchura tristissima
	P38	Primary	Columbiformes	Columbidae	Coroneted Fruit Dove	Ptilinopus coronulatus
	P39	Primary	Passeriformes	Cinclosomatidae	Blue Jewel-babbler	Ptilorrhoa caerulescens	Yes	Yes
2019-03-25	P40	Primary	Coraciiformes	Alcedinidae	Papuan Dwarf Kingfisher	Ceyx solitarius	Yes	Yes	Yes	Yes
	P41	Primary	Coraciiformes	Alcedinidae	Common Paradise Kingfisher	Tanysiptera galatea
	P42	Primary	Passeriformes	Sturniidae	Singing Starling	Aplonis cantoroides	Yes	Yes	Yes	Yes
	P43	Primary	Coraciiformes	Alcedinidae	Rufous-bellied Kookaburra	Dacelo gaudichaud
	P44	Primary	Columbiformes	Columbidae	Stephan's Emerald Dove	Chalcophaps stephani	Yes
2019-03-27	P45	Primary	Coraciiformes	Alcedinidae	Common Paradise Kingfisher	Tanysiptera galatea
	P46	Primary	Columbiformes	Columbidae	Wompoo Fruit Dove	Ptilinopus magnificus	Yes	Yes	Yes	Yes
	P47	Primary	Passeriformes	Melanocharitiidae	Yellow-bellied Longbill	Toxorhamphus novaeguineae
	P48	Primary	Passeriformes	Acanthizidae	Yellow-bellied Gerygone	Gerygone chrysogaster
	P49	Primary	Passeriformes	Estrildidae	Streak-headed Mannikin	Lonchura tristissima
2019-03-28	P50	Primary	Coraciiformes	Alcedinidae	Papuan Dwarf Kingfisher	Ceyx solitarius
	P51	Primary	Passeriformes	Melanocharitiidae	Yellow-bellied Longbill	Toxorhamphus novaeguineae
2019-03-29	P52	Primary	Columbiformes	Columbidae	Stephan's Emerald Dove	Chalcophaps stephani
	P53	Primary	Passeriformes	Meliphagidae	Long-billed Honeyeater	Melilestes megarhynchus
	P54	Primary	Psittaciformes	Psittacidae	Double-eyed Fig Parrot	Cyclopsitta diophthalma	Yes	Yes		Yes
	P55	Primary	Passeriformes	Pachycephalidae	Grey Whistler	Pachycephala simplex
	P56	Primary	Passeriformes	Melanocharitiidae	Black Berrypecker	Melanocharis nigra
2019-03-30	P57	Primary	Passeriformes	Meliphagidae	Mimic Honeyeater	Meliphaga analoga
	P58	Primary	Passeriformes	Melanocharitiidae	Black Berrypecker	Melilestes megarhynchus
	P59	Primary	Passeriformes	Meliphagidae	Long-billed Honeyeater	Melilestes megarhynchus
	P60	Primary	Passeriformes	Rhipiduridae	Northern Fantail	Rhipidura rufiventris	Yes	Yes
	P61	Primary	Passeriformes	Melanocharitiidae	Black Berrypecker	Melanocharis nigra
	P62	Primary	Passeriformes	Melanocharitiidae	Yellow-bellied Longbill	Toxorhamphus novaeguineae
	P63	Primary	Passeriformes	Melanocharitiidae	Yellow-bellied Longbill	Toxorhamphus novaeguineae
2019-04-04	P64	Primary	Passeriformes	Melanocharitiidae	Black Berrypecker	Melanocharis nigra		Yes		Yes
	P65	Primary	Passeriformes	Meliphagidae	Long-billed Honeyeater	Melilestes megarhynchus	Yes
2019-04-05	P66	Primary	Passeriformes	Melanocharitiidae	Black Berrypecker	Melanocharis nigra	Yes
	P67	Primary	Passeriformes	Rhipiduridae	Northern Fantail	Rhipidura rufiventris	Yes	Yes
	P68	Primary	Passeriformes	Rhipiduridae	Northern Fantail	Rhipidura rufiventris	Yes	Yes
	P69	Primary	Psittaciformes	Psittacidae	Buff-faced Pygmy Parrot	Micropsitta pusio
	P70	Primary	Passeriformes	Meliphagidae	Long-billed Honeyeater	Melilestes megarhynchus	Yes	Yes
	P71	Primary	Passeriformes	Rhipiduridae	Pygmy Drongo	Chaetorhynchus papuensis	Yes	Yes	Yes
	P72	Primary	Passeriformes	Meliphagidae	Long-billed Honeyeater	Melilestes megarhynchus
	P73	Primary	Passeriformes	Melanocharitiidae	Black Berrypecker	Melanocharis nigra
	P74	Primary	Passeriformes	Rhipiduridae	Pygmy Drongo	Chaetorhynchus papuensis
	P75	Primary	Psittaciformes	Psittacidae	Buff-faced Pygmy Parrot	Micropsitta pusio
2019-04-06	P76	Primary	Psittaciformes	Psittacidae	Buff-faced Pygmy Parrot	Micropsitta pusio
	P77	Primary	Passeriformes	Meliphagidae	Mimic Honeyeater	Meliphaga analoga
	P78	Primary	Psittaciformes	Psittacidae	Buff-faced Pygmy Parrot	Micropsitta pusio
	P79	Primary	Passeriformes	Estrildidae	Streak-headed Mannikin	Lonchura tristissima
	P80	Primary	Psittaciformes	Psittacidae	Buff-faced Pygmy Parrot	Micropsitta pusio
2019-04-09	P81	Primary	Coraciiformes	Alcedinidae	Rufous-bellied Kookaburra	Dacelo gaudichaud	Yes	Yes
	P82	Primary	Passeriformes	Monarchidae	Spot-winged Monarch	Symposiachrus guttula	Yes	Yes		Yes
	P83	Primary	Passeriformes	Meliphagidae	Yellow-bellied Longbill	Toxorhamphus novaeguineae
	P84	Primary	Psittaciformes	Psittacidae	Buff-faced Pygmy Parrot	Micropsitta pusio	Yes	Yes		Yes
	P85	Primary	Coraciiformes	Alcedinidae	Yellow-billed Kingfisher	Syma torotoro
2019-04-10	P86	Primary	Coraciiformes	Alcedinidae	Rufous-bellied Kookaburra	Dacelo gaudichaud	Yes	Yes		Yes
	P87	Primary	Passeriformes	Meliphagidae	Long-billed Honeyeater	Melilestes megarhynchus	Yes	Yes		Yes
	P88	Primary	Passeriformes	Meliphagidae	Long-billed Honeyeater	Melilestes megarhynchus	Yes	Yes
	P89	Primary	Coraciiformes	Alcedinidae	Papuan Dwarf Kingfisher	Ceyx solitarius	Yes	Yes	Yes	Yes
	P90	Primary	Passeriformes	Melanocharitiidae	Black Berrypecker	Melanocharis nigra	Yes	Yes
14th/05/2019	S1	Secondary	Psittaciformes	Psittacidae	Black-Caped Lory	Lorius lory			Yes	Yes
	S2	Secondary	Coraciiformes	Alcedinidae	Papuan Dwarf -Kingfisher	Ceyx solitarius
	S3	Secondary	Passeriformes	Meliphagidae	Long billed-Honeyeater	Melilestes megarhynchus	Yes	Yes
	S4	Secondary	Passeriformes	Oriolidae	Northen-Varible Pitohui	Pitohui kirhocephalus	Yes	Yes		Yes
	S5	Secondary	Coraciiformes	Alcedinidae	Yellow billed-Kingfisher	Syma torotoro
	S6	Secondary	Passeriformes	Estrildidae	Streak-headed Minnikin	Lonchura tristissima	Yes	Yes
	S7	Secondary	Passeriformes	Meliphagidae	Mimic Meliphaga	Meliphaga analoga
	S8	Secondary	Passeriformes	Meliphagidae	Long billed-Honeyeater	Melilestes megarhynchus	Yes	Yes		Yes
	S9	Secondary	Passeriformes	Monarchidae	Spot-wing Monarch	Symposiarchus guttula
	S10	Secondary	Passeriformes	Monarchidae	Spot-wing Monarch	Symposiarchus guttula
15th/05/2019	S11	Secondary	Psittaciformes	Psittacidae	Buff-face pygmy Parrot	Micropsitta pusio
	S12	Secondary	Passeriformes	Pachycephalidae	Little-Strikethrush	Colluricincla megarhyncha
	S13	Secondary	Coraciiformes	Alcedinidae	Papuan Dwarf -Kingfisher	Ceyx solitarius				Yes
	S14	Secondary	Passeriformes	Meliphagidae	Long billed-Honeyeater	Melilestes megarhynchus	Yes	Yes		Yes
	S15	Secondary	Passeriformes	Sturniidae	Singing Staling	Aplonis cantoroides				Yes
	S16	Secondary	Passeriformes	Nectarinidae	Black Sunbird	Leptocoma aspasia
	S17	Secondary	Passeriformes	Sturniidae	Singing Staling	Aplonis cantoroides	Yes		Yes	Yes
	S18	Secondary	Cuculiformes	Cuculidae	Brush Cuckoo	Cacomantis variolosus
16th/05/2019	S19	Secondary	Coraciiformes	Alcedinidae	Papuan Dwarf -Kingfisher	Ceyx solitarius	Yes	Yes
	S20	Secondary	Passeriformes	Meliphagidae	Yellow-bellied longbilled	Toxorhamphus novaeguineae
	S21	Secondary	Columbiformes	Columbidae	Beautiful-fruit Dove	Ptilinopus pulchellus
7th/06/2019	S22	Secondary	Coraciiformes	Alcedinidae	Papuan Dwarf -Kingfisher	Ceyx solitarius	Yes	Yes
	S23	Secondary	Passeriformes	Monarchidae	Shining Flycatcher	Myiagra alecto	Yes	Yes
	S24	Secondary	Columbiformes	Columbidae	Stephan's Emerald Dove	Chalcophaps stephani
	S25	Secondary	Passeriformes	Meliphagidae	Long-billed Honeyeater	Melilestes megarhynchus	Yes	Yes		Yes
	S26	Secondary	Psittaciformes	Psittacidae	Buff-face pygmy Parrot	Micropsitta pusio	Yes	Yes		Yes
	S27	Secondary	Columbiformes	Columbidae	Wompoo Fruit Dove	Ptilinopus magnificus
	S28	Secondary	Coraciiformes	Alcedinidae	Azure kingfisher	Ceyx azureus
8th/06/2019	S29	Secondary	Passeriformes	Monarchidae	Hooded Monarch	Symposiarchus brehmii
	S30	Secondary	Passeriformes	Sturniidae	Singing Staling	Aplonis cantoroides
	S31	Secondary	Passeriformes	Sturniidae	Singing Staling	Aplonis cantoroides
	S32	Secondary	Columbiformes	Columbidae	Beautiful-fruit Dove	Ptilinopus pulchellus
	S33	Secondary	Passeriformes	Artamidae	Lowland Peltop	Peltops blainvillii	Yes		Yes
	S34	Secondary	Passeriformes	Meliphagidae	Tawny-brasted honeyeater	Xanthotis flaviventer
	S35	Secondary	Psittaciformes	Psittacidae	Orange-fronted Hanging Parrot	Loriculus aurantiifrons
11th/06/2019	S36	Secondary	Passeriformes	Meliphagidae	Long-billed Honeyeater	Melilestes megarhynchus	Yes	Yes
	S37	Secondary	Psittaciformes	Psittacidae	Double-eye Fig-parrot	Cyclopsitta diophthalma
	S38	Secondary	Passeriformes	Meliphagidae	Tawny-brasted honeyeater	Xanthotis flaviventer	Yes	Yes
	S39	Secondary	Psittaciformes	Psittacidae	Buff-face pygmy Parrot	Micropsitta pusio	Yes	Yes		Yes
	S40	Secondary	Psittaciformes	Psittacidae	Buff-face pygmy Parrot	Micropsitta pusio
	S41	Secondary	Coraciiformes	Alcedinidae	Azure kingfisher	Ceyx azureus
	S42	Secondary	Psittaciformes	Psittacidae	Buff-face pygmy parrot	Micropsitta pusio
	S43	Secondary	Psittaciformes	Psittacidae	Buff-face pygmy parrot	Micropsitta pusio	Yes	Yes
	S44	Secondary	Psittaciformes	Psittacidae	Buff-face pygmy parrot	Micropsitta pusio
	S45	Secondary	Psittaciformes	Psittacidae	Buff-face pygmy parrot	Micropsitta pusio
12th/06/2019	S46	Secondary	Passeriformes	Monarchidae	Spot-wing Monarch	Symposiarchus guttula
	S47	Secondary	Columbiformes	Columbidae	Stephan's Emerald Dove	Chalcophaps stephani
	S48	Secondary	Passeriformes	Meliphagidae	Tawny-brasted honeyeater	Xanthotis flaviventer
	S49	Secondary	Columbiformes	Columbidae	Beautiful-fruit Dove	Ptilinopus pulchellus
	S50	Secondary	Passeriformes	Melanocharitiidae	Yellow-bellied longbilled	Toxorhamphus novaeguineae
	S51	Secondary	Passeriformes	Meliphagidae	Tawny-brasted honeyeater	Xanthotis flaviventer
	S52	Secondary	Passeriformes	Meliphagidae	Mimic Meliphaga	Meliphaga analoga
	S53	Secondary	Passeriformes	Melanocharitiidae	Pygmy Longbilled	Oedistoma pygmaeum
13th/06/2019	S54	Secondary	Psittaciformes	Psittacidae	Buff-face Pygmy Parrot	Micropsitta pusio
	S55	Secondary	Psittaciformes	Psittacidae	Double-eye Fig-Parrot	Cyclopsitta diophthalma
	S56	Secondary	Columbiformes	Columbidae	Coroneted Fruit-Dove	Ptilinopus coronulatus
26th/06/2019	S57	Secondary	Columbiformes	Columbidae	Stephan's Emerald Dove	Chalcophaps stephani
	S58	Secondary	Passeriformes	Rhipiduridae	Northen Fantail	Rhipidura rufiventris	Yes	Yes		Yes
	S59	Secondary	Psittaciformes	Psittacidae	Buff-face Pygmy Parrot	Micropsitta pusio	Yes	Yes		Yes
27th/06/2019	S60	Secondary	Passeriformes	Monarchidae	Ochre Called Monarch	Arse insularis	Yes	Yes	Yes	Yes
	S61	Secondary	Columbiformes	Columbidae	Stephan's Emerald Dove	Chalcophaps stephani	Yes	Yes
	S62	Secondary	Passeriformes	Meliphagidae	Mimic Meliphaga	Meliphaga analoga	Yes	Yes
	S63	Secondary	Passeriformes	Sturniidae	Singing Staling	Aplonis cantoroides	Yes	Yes
	S64	Secondary	Psittaciformes	Psittacidae	Buff-face pygmy Parrot	Micropsitta pusio
	S65	Secondary	Passeriformes	Monarchidae	Shining Flycatcher	Myiagra alecto	Yes	Yes
