# Supplementary material for: Specific gut bacterial responses to natural diets of tropical birds
Source: Sci Rep. 2022 Jan 13;12:713. doi: 10.1038/s41598-022-04808-9 (PMC8758760; doi:10.1038/s41598-022-04808-9)
Supplement: Supplementary file 3 — Supplementary Table S2. [file 41598_2022_4808_MOESM3_ESM.xlsx]

## Sheet: Sheet1
Table S2. Diet identification of individuals based on morphological sorting (visual identification). Only invertebrate taxa were identified to order level.
				Diet Items
Sample ID	Species	Family	Order	Plants	Aranae	Coleoptera	Diptera	Hemiptera	Hymenoptera	Lepidoptera	Orthoptera	Other	Sum
P8	Chalcophaps stephani	Columbidae	Columbiformes	1	0	0	0	0	0	0	0	0	1
S61	Chalcophaps stephani	Columbidae	Columbiformes	1	1	1	0	0	0	1	0	0	3
P54	Cyclopsitta diophthalma	Psittacidae	Psittaciformes	0	1	0	0	0	0	0	0	0	2
P46	Ptilinopus magnificus	Columbidae	Columbiformes	0	0	0	0	0	0	0	1	0	2
P34	Ptilinopus iozonus	Columbidae	Columbiformes	1	0	0	0	0	0	0	0	0	1
P10	Ptilinopus pulchellus	Columbidae	Columbiformes	1	0	0	0	0	0	0	0	0	2
P23	Ptilinopus pulchellus	Columbidae	Columbiformes	1	0	0	0	0	0	0	0	0	2
P12	Aplonis cantoroides	Sturniidae	Passeriformes	1	0	0	0	0	0	0	0	0	1
S63	Aplonis cantoroides	Sturniidae	Passeriformes	1	0	0	0	0	0	0	0	0	1
P71	Chaetorhynchus papuensis	Rhipiduridae	Passeriformes	0	0	1	0	0	1	0	1	0	5
S62	Meliphaga analoga	Meliphagidae	Passeriformes	1	0	1	0	0	0	1	0	0	1
S38	Xanthotis flaviventer	Meliphagidae	Passeriformes	1	0	0	0	0	0	0	0	0	1
S6	Lonchura tristissima	Estrildidae	Passeriformes	1	0	0	0	0	0	0	0	0	2
P18	Arses insularis	Monarchidae	Passeriformes	0	2	1	0	3	0	0	1	0	6
P7	Arses insularis	Monarchidae	Passeriformes	0	1	2	0	1	0	1	1	0	1
S60	Arses insularis	Monarchidae	Passeriformes	0	0	0	0	0	0	1	0	0	1
P13	Arses insularis	Monarchidae	Passeriformes	0	1	1	1	3	0	1	0	0	10
P6	Arses insularis	Monarchidae	Passeriformes	0	0	4	1	0	1	0	0	0	3
P2	Symposiarchus guttula	Monarchidae	Passeriformes	0	1	1	0	0	1	0	0	0	1
P82	Symposiachrus guttula	Monarchidae	Passeriformes	0	1	1	0	1	0	1	0	2	9
S65	Myiagra alecto	Monarchidae	Passeriformes	0	1	1	0	0	0	0	1	0	11
S23	Myiagra alecto	Monarchidae	Passeriformes	0	0	1	0	0	0	2	0	0	8
P67	Rhipidura rufiventris	Rhipiduridae	Passeriformes	0	0	1	1	1	2	1	0	0	5
S58	Rhipidura rufiventris	Rhipiduridae	Passeriformes	0	1	1	0	0	1	0	0	0	1
P60	Rhipidura rufiventris	Rhipiduridae	Passeriformes	0	1	1	0	1	1	0	0	1	5
S4	Pitohui kirhocephalus	Oriolidae	Passeriformes	1	1	0	0	0	0	0	0	0	5
P36	Melilestes megarhynchus	Meliphagidae	Passeriformes	0	1	2	0	0	0	1	0	1	1
P39	Micropsitta pusio	Psittacidae	Psittaciformes	0	0	0	0	0	0	0	0	1	10
S19	Ceyx solitarius	Alcedinidae	Coraciiformes	0	1	1	1	1	0	0	0	1	10
S22	Ceyx solitarius	Alcedinidae	Coraciiformes	0	0	0	0	1	0	0	0	0	3
P27	Ceyx solitarius	Alcedinidae	Coraciiformes	0	2	0	0	0	0	0	1	1	10
P40	Ceyx solitarius	Alcedinidae	Coraciiformes	0	1	0	0	0	1	0	2	1	10
P89	Ceyx solitarius	Alcedinidae	Coraciiformes	0	1	0	1	0	1	0	0	1	13
P86	Dacelo gaudichaud	Alcedinidae	Coraciiformes	0	1	1	0	0	0	0	1	0	4
P81	Dacelo gaudichaud	Alcedinidae	Coraciiformes	0	1	1	2	0	0	0	0	1	2
P70	Melilestes megarhynchus	Meliphagidae	Passeriformes	0	2	1	0	0	0	0	0	0	1
P87	Melilestes megarhynchus	Meliphagidae	Passeriformes	0	1	1	1	0	0	0	0	0	12
P88	Melilestes megarhynchus	Meliphagidae	Passeriformes	1	1	1	0	1	0	0	0	0	8
P90	Ceyx solitarius	Alcedinidae	Coraciiformes	1	1	0	1	0	0	0	0	0	6
S14	Melilestes megarhynchus	Meliphagidae	Passeriformes	1	1	1	0	0	0	0	0	1	10
S25	Melilestes megarhynchus	Meliphagidae	Passeriformes	1	1	1	0	0	1	1	1	0	10
S3	Melilestes megarhynchus	Meliphagidae	Passeriformes	0	1	1	0	1	1	0	0	1	10
S36	Melilestes megarhynchus	Meliphagidae	Passeriformes	1	1	0	0	0	0	0	0	0	2
S8	Melilestes megarhynchus	Meliphagidae	Passeriformes	1	1	0	0	1	0	0	0	0	6
P1	Micropsitta pusio	Psittacidae	Psittaciformes	1	1	0	1	0	1	0	0	0	4
P16	Micropsitta pusio	Psittacidae	Psittaciformes	0	0	1	0	0	0	0	0	0	1
P21	Micropsitta pusio	Psittacidae	Psittaciformes	1	0	0	0	0	0	0	0	0	1
S26	Micropsitta pusio	Psittacidae	Psittaciformes	1	0	0	0	0	0	0	0	0	5
S39	Micropsitta pusio	Psittacidae	Psittaciformes	1	1	1	0	0	0	0	0	0	4
S43	Micropsitta pusio	Psittacidae	Psittaciformes	1	0	1	0	0	1	0	0	0	1
S59	Micropsitta pusio	Psittacidae	Psittaciformes	1	0	0	0	0	0	0	0	0	3
P84	Micropsitta pusio	Psittacidae	Psittaciformes	1	0	0	0	0	0	0	0	0	1
