# Supplementary material for: Specific gut bacterial responses to natural diets of tropical birds
Source: Sci Rep. 2022 Jan 13;12:713. doi: 10.1038/s41598-022-04808-9 (PMC8758760; doi:10.1038/s41598-022-04808-9)
Supplement: Supplementary file 4 — Supplementary Table S3. [file 41598_2022_4808_MOESM4_ESM.xlsx]

## Sheet: Sheet1
Table S3. Diet identification (OTU table) of individuals based on metabarcoding, using universal primers targeting invertebrates (COI) and plants (ITS2). Metabarcoding sequences can be found in PRJNA778330 (COI gene) and PRJNA781139 (ITS2 gene) Bioprojects in the SRA database.
Gene	OTU	Phylum	Class	Order	Family	Genus	Species	P1	P2	P6	P7	P8	P10	P12	P13	P16	P18	P21	P22	P23	P27	P32	P34	P36	P39	P40	P42	P46	P54	P60	P64	P67	P68	P70	P71	P81	P82	P84	P86	P87	P88	P89	P90	S14	S19	S22	S23	S25	S26
COI	OTU_1048	Annelida	Clitellata	Clitellata_U	Clitellata_U	Clitellata_U	Clitellata_U	0	0	0	0	0	0	0	0	0	0	0	0	0	0	0	0	0	0	0	0	0	418.667	0	0	0	0	0	0	0	0	0	0	0	0	0	0	0	0	0	0	0	0
COI	OTU_1032	Arthropoda	Insecta	Mantodea	Amorphoscelidae	Amorphoscelidae_U	Amorphoscelidae_U	0	0	0	0	0	0	0	0	0	0	0	0	0	0	0	0	0	0	0	0	0	0	0	0	0	0	0	0	0	0	0	0	0	0	0	0	1784.67	0	0	0	0	0
COI	OTU_1069	Arthropoda	Insecta	Mantodea	Amorphoscelidae	Amorphoscelidae_U	Amorphoscelidae_U	0	0	0	0	0	0	0	0	0	0	0	0	0	0	0	0	0	0	0	0	0	0	0	0	0	0	0	0	0	0	0	0	0	0	245.667	0	0	0	0	0	0	0
COI	OTU_1123	Arthropoda	Insecta	Coleoptera	Anthribidae	Anthribidae_U	Anthribidae_U	0	0	54.6667	0	0	0	0	0	0	0	0	0	0	0	0	0	0	0	0	0	0	0	0	0	0	0	0	0	0	0	0	0	0	0	0	0	0	0	0	0	0	0
COI	OTU_1003	Arthropoda	Insecta	Hemiptera	Aphrophoridae	Aphrophoridae_U	Aphrophoridae_U	0	0	0	0	0	0	0	0	0	0	0	0	310.667	0	0	0	0	0	0	0	0	0	0	0	0	0	0	0	0	0	0	0	0	0	0	0	0	119625	0	0	0	0
COI	OTU_1007	Arthropoda	Arachnida	Araneae	Araneae_U	Araneae_U	Araneae_U	0	0	0	0	0	0	0	0	0	0	0	0	0	441.333	0	0	0	0	0	0	0	0	0	0	0	0	0	0	0	0	0	0	0	7952.67	0	0	0	0	0	0	0	0
COI	OTU_1009	Arthropoda	Arachnida	Araneae	Araneae_U	Araneae_U	Araneae_U	0	0	0	0	0	0	0	0	0	0	0	0	0	6466	0	0	0	0	0	0	0	0	0	0	0	0	0	0	0	491.667	0	0	56823	0	0	0	0	0	0	0	0	0
COI	OTU_1011	Arthropoda	Arachnida	Araneae	Araneae_U	Araneae_U	Araneae_U	0	0	0	0	0	0	0	0	0	0	0	0	0	0	0	0	0	0	0	0	0	0	0	0	0	0	0	0	0	0	0	0	0	0	0	0	40341.7	0	0	0	0	0
COI	OTU_1033	Arthropoda	Arachnida	Araneae	Araneae_U	Araneae_U	Araneae_U	790.333	0	0	0	627.333	0	0	0	0	0	0	0	0	60.6667	0	0	0	0	0	0	0	0	0	0	0	0	0	0	0	0	0	0	0	0	0	0	0	0	0	0	0	0
COI	OTU_1039	Arthropoda	Arachnida	Araneae	Araneae_U	Araneae_U	Araneae_U	0	0	0	0	0	0	0	0	0	0	0	0	0	0	0	0	0	0	0	0	0	0	0	0	0	0	0	0	0	0	0	0	0	0	0	0	1276.33	0	0	0	0	0
COI	OTU_1052	Arthropoda	Arachnida	Araneae	Araneae_U	Araneae_U	Araneae_U	0	0	0	0	0	0	0	64	0	0	0	0	0	0	0	0	0	361.667	0	0	0	0	0	0	0	0	0	0	0	0	0	0	0	0	0	0	0	0	0	0	0	0
COI	OTU_1054	Arthropoda	Arachnida	Araneae	Araneae_U	Araneae_U	Araneae_U	0	0	0	0	0	0	0	0	0	0	0	0	0	436.667	0	0	0	0	0	0	0	0	0	0	0	0	0	0	0	0	0	0	0	0	0	0	0	0	0	0	0	0
COI	OTU_1062	Arthropoda	Arachnida	Araneae	Araneae_U	Araneae_U	Araneae_U	0	0	0	0	0	0	0	0	0	0	0	0	0	0	0	0	0	0	0	0	0	0	0	0	0	0	0	0	0	0	0	0	0	0	123	0	0	0	0	0	143.333	0
COI	OTU_1076	Arthropoda	Arachnida	Araneae	Araneae_U	Araneae_U	Araneae_U	0	0	0	0	0	0	0	0	0	0	0	0	0	194.333	0	0	0	0	0	0	0	0	0	0	0	0	0	0	0	0	0	0	0	0	0	0	0	0	0	0	0	0
COI	OTU_1078	Arthropoda	Arachnida	Araneae	Araneae_U	Araneae_U	Araneae_U	0	0	0	0	0	0	0	0	0	0	0	0	0	0	0	0	0	0	0	0	0	0	0	0	0	0	0	0	0	0	0	0	0	0	0	92.6667	0	0	0	0	0	0
COI	OTU_1090	Arthropoda	Arachnida	Araneae	Araneae_U	Araneae_U	Araneae_U	0	0	0	0	0	0	0	0	0	112.667	0	0	0	0	0	0	0	0	0	0	0	0	0	0	0	0	0	0	0	0	0	0	0	0	0	0	0	0	0	0	0	0
COI	OTU_1092	Arthropoda	Arachnida	Araneae	Araneae_U	Araneae_U	Araneae_U	0	0	0	0	0	0	0	0	0	0	0	0	0	0	0	0	0	0	0	0	0	0	0	0	0	0	0	0	0	0	0	0	0	0	0	0	0	0	0	0	162	0
COI	OTU_1101	Arthropoda	Arachnida	Araneae	Araneae_U	Araneae_U	Araneae_U	0	0	0	0	0	0	0	0	0	0	0	0	0	0	0	0	0	101.333	0	0	0	0	0	0	0	0	0	0	0	0	0	0	0	0	0	0	0	0	0	0	0	0
COI	OTU_1115	Arthropoda	Arachnida	Araneae	Araneae_U	Araneae_U	Araneae_U	0	0	0	0	0	0	0	0	0	0	0	0	0	0	0	0	0	90	0	0	0	0	0	0	0	0	0	0	0	0	0	0	0	0	0	0	0	0	0	0	0	0
COI	OTU_1117	Arthropoda	Arachnida	Araneae	Araneae_U	Araneae_U	Araneae_U	0	0	0	0	0	0	0	0	0	0	0	0	0	0	0	0	0	0	0	0	0	0	0	0	0	0	0	0	0	0	0	0	99.3333	0	0	0	0	0	0	0	0	0
COI	OTU_1114	Arthropoda	Insecta	Blattodea	Blattodea_U	Blattodea_U	Blattodea_U	0	0	0	0	0	0	0	0	0	0	0	0	0	0	0	0	0	0	0	0	0	0	0	0	0	0	0	0	0	0	0	0	0	0	0	0	0	0	0	0	0	0
COI	OTU_1071	Arthropoda	Insecta	Diptera	Calliphoridae	Chrysomya	Chrysomya_megacephala	0	0	0	0	0	0	0	0	0	0	0	0	0	0	0	0	0	0	0	0	0	0	0	0	0	0	0	0	0	0	0	0	0	0	254.667	0	0	0	0	0	0	0
COI	OTU_1105	Arthropoda	Insecta	Diptera	Cecidomyiidae	Cecidomyiidae_U	Cecidomyiidae_U	0	0	0	0	0	0	0	0	0	0	0	0	0	0	0	0	0	0	0	0	0	0	0	0	0	0	0	0	0	0	0	0	0	0	0	0	90.3333	0	0	0	0	0
COI	OTU_1024	Arthropoda	Insecta	Coleoptera	Cerambycidae	Pterolophia	Pterolophia_U	0	0	0	0	0	0	0	0	0	0	0	0	0	0	0	0	0	0	0	0	0	0	0	0	0	0	0	0	0	0	0	0	0	0	0	0	0	0	0	0	0	0
COI	OTU_1044	Arthropoda	Insecta	Diptera	Ceratopogonidae	Ceratopogonidae_U	Ceratopogonidae_U	0	0	0	0	0	0	0	0	0	0	0	0	0	0	0	0	0	0	0	0	0	0	0	0	0	0	0	0	0	0	0	0	0	0	0	0	0	0	0	0	0	0
COI	OTU_1100	Arthropoda	Insecta	Hemiptera	Cicadellidae	Cicadellidae_U	Cicadellidae_U	0	0	0	0	0	0	0	0	0	0	0	0	0	0	0	0	0	0	0	0	0	0	0	0	0	0	0	0	0	0	0	0	0	0	0	0	0	0	118.333	0	0	0
COI	OTU_1028	Arthropoda	Insecta	Coleoptera	Coleoptera_U	Coleoptera_U	Coleoptera_U	0	0	0	0	0	0	0	0	0	0	0	0	0	0	0	0	0	0	0	0	0	0	0	0	0	0	0	0	0	0	0	0	0	0	0	0	4540.33	0	0	0	0	0
COI	OTU_1029	Arthropoda	Insecta	Coleoptera	Coleoptera_U	Coleoptera_U	Coleoptera_U	0	0	0	0	0	0	0	0	0	0	0	0	0	0	0	0	0	0	0	0	0	0	0	0	5358.33	0	0	0	0	0	0	0	0	0	0	0	0	0	0	0	0	0
COI	OTU_1034	Arthropoda	Insecta	Coleoptera	Coleoptera_U	Coleoptera_U	Coleoptera_U	0	0	0	0	0	0	0	0	0	0	0	0	0	0	0	0	0	0	0	0	0	0	0	0	0	0	0	0	0	0	0	0	0	0	0	0	0	0	0	0	0	0
COI	OTU_1030	Arthropoda	Insecta	Hymenoptera	Crabronidae	Crabronidae_U	Crabronidae_U	0	0	0	0	0	0	0	0	0	0	0	0	0	0	0	0	0	0	0	0	0	0	3048.33	0	0	0	0	0	0	0	0	0	0	0	0	0	0	0	0	0	0	0
COI	OTU_1122	Arthropoda	Insecta	Hymenoptera	Crabronidae	Crabronidae_U	Crabronidae_U	0	0	0	0	0	0	0	0	0	0	0	0	0	0	0	0	0	0	0	0	0	0	64	0	0	0	0	0	0	0	0	0	0	0	0	0	0	0	0	0	0	0
COI	OTU_1016	Arthropoda	Insecta	Diptera	Culicidae	Aedes	Aedes_albopictus	0	0	0	0	0	0	0	0	0	0	0	0	0	0	0	0	0	0	0	0	0	0	0	0	0	0	0	0	0	0	0	0	27996.7	0	0	0	0	0	0	0	0	0
COI	OTU_1018	Arthropoda	Insecta	Diptera	Culicidae	Anopheles	Anopheles_kosiensis	8991.33	0	0	0	0	0	0	0	0	0	0	0	0	0	0	0	0	0	0	0	0	0	0	0	0	0	0	0	0	0	0	0	0	0	0	0	0	0	0	0	0	0
COI	OTU_1074	Arthropoda	Insecta	Diptera	Culicidae	Culicidae_U	Culicidae_U	0	0	0	0	0	0	0	0	0	0	0	0	0	0	0	0	0	0	0	0	0	0	0	0	0	0	0	0	0	0	0	0	0	0	0	165.333	0	0	0	0	0	0
COI	OTU_1106	Arthropoda	Insecta	Diptera	Culicidae	Culicidae_U	Culicidae_U	0	0	0	0	0	0	0	0	0	0	0	0	0	0	0	0	0	0	0	0	0	0	0	0	0	0	0	0	0	0	0	0	104.667	0	0	0	0	0	0	0	0	0
COI	OTU_1004	Arthropoda	Insecta	Diptera	Diptera_U	Diptera_U	Diptera_U	0	0	0	0	0	0	0	0	0	0	0	0	0	0	0	0	0	0	0	0	0	0	108112	0	0	0	0	0	0	0	0	0	0	0	0	0	0	0	0	0	0	0
COI	OTU_1019	Arthropoda	Insecta	Diptera	Diptera_U	Diptera_U	Diptera_U	0	0	0	0	0	0	0	0	0	0	0	0	0	0	0	0	0	0	0	0	0	0	0	0	0	0	0	0	0	0	0	0	8072	0	0	0	0	0	0	0	0	0
COI	OTU_1051	Arthropoda	Insecta	Diptera	Diptera_U	Diptera_U	Diptera_U	0	0	0	0	0	0	0	0	0	0	0	0	0	0	0	0	0	498.333	0	0	0	0	0	0	0	0	0	0	0	0	0	0	0	0	0	0	0	0	0	0	0	0
COI	OTU_1064	Arthropoda	Insecta	Diptera	Diptera_U	Diptera_U	Diptera_U	0	0	0	0	0	0	0	0	0	0	0	0	0	0	0	0	0	0	0	0	0	0	0	0	0	0	0	0	0	0	0	0	0	0	0	0	0	0	0	0	0	0
COI	OTU_1068	Arthropoda	Insecta	Diptera	Diptera_U	Diptera_U	Diptera_U	0	0	0	0	0	0	0	0	0	1	0	0	0	0	0	0	0	0	0	0	0	0	0	0	0	0	0	0	0	0	0	0	0	0	0	0	0	0	0	0	0	0
COI	OTU_1093	Arthropoda	Insecta	Diptera	Diptera_U	Diptera_U	Diptera_U	0	0	0	0	0	0	0	58.3333	0	0	0	0	0	0	0	0	0	0	0	0	0	0	0	0	0	0	0	0	0	0	0	0	0	0	0	0	0	0	0	0	0	0
COI	OTU_1121	Arthropoda	Insecta	Diptera	Diptera_U	Diptera_U	Diptera_U	0	0	0	0	0	0	0	0	0	0	0	0	0	0	0	0	0	0	0	0	0	0	0	0	64.6667	0	0	0	0	0	0	0	0	0	0	0	0	0	0	0	0	0
COI	OTU_1116	Arthropoda	Insecta	Diptera	Dolichopodidae	Dolichopodidae_U	Dolichopodidae_U	0	0	0	0	0	0	0	0	0	0	0	0	0	0	0	0	0	0	0	0	0	0	0	0	0	0	0	0	0	0	0	0	0	0	0	0	0	0	0	0	0	0
COI	OTU_1021	Arthropoda	Insecta	Blattodea	Ectobiidae	Ectobiidae_U	Ectobiidae_U	0	0	0	0	0	0	0	0	0	0	0	0	0	0	0	0	0	0	0	0	0	0	0	0	0	0	0	0	0	0	0	0	0	0	0	0	7897.67	0	0	0	0	0
COI	OTU_1075	Arthropoda	Insecta	Blattodea	Ectobiidae	Megamareta	Megamareta_sp	0	0	0	0	0	0	0	0	0	0	0	0	0	0	0	0	0	0	0	0	0	0	0	0	0	0	0	0	0	0	0	0	0	0	0	0	0	0	0	0	0	0
COI	OTU_1095	Arthropoda	Insecta	Blattodea	Ectobiidae	Megamareta	Megamareta_sp	0	0	0	0	0	0	0	0	0	0	0	0	0	0	0	0	0	0	0	0	0	0	0	0	0	0	0	0	0	0	0	0	0	0	0	0	0	0	0	0	0	0
COI	OTU_1103	Arthropoda	Insecta	Blattodea	Ectobiidae	Ectobiidae_U	Ectobiidae_U	0	0	0	0	0	0	0	0	0	0	0	0	0	0	0	0	0	0	0	0	0	0	0	0	0	0	0	0	0	0	0	0	0	0	0	0	0	0	0	0	93.3333	0
COI	OTU_1020	Arthropoda	Collembola	Entomobryomorpha	Entomobryidae	Entomobryidae_U	Entomobryidae_U	0	0	0	0	0	0	0	0	0	0	0	0	0	0	0	0	0	0	0	0	0	0	0	0	0	0	0	0	0	0	0	0	0	0	0	0	0	0	0	0	0	0
COI	OTU_1036	Arthropoda	Insecta	Lepidoptera	Erebidae	Rhyparioides	Rhyparioides_nebulosus	0	0	0	0	0	0	0	635.333	0	0	0	0	0	0	0	0	0	0	0	0	0	0	0	0	0	0	0	0	0	0	0	0	0	0	0	0	0	0	0	0	0	0
COI	OTU_1047	Arthropoda	Insecta	Lepidoptera	Erebidae	Focillodes	Focillodes_dinawa	0	0	0	0	0	0	0	0	0	0	0	0	0	0	0	0	0	0	0	0	0	0	0	0	0	0	0	0	0	0	0	0	0	0	0	0	0	0	0	1017	0	0
COI	OTU_1108	Arthropoda	Insecta	Lepidoptera	Erebidae	Chrysasura	Chrysasura_sp	0	0	0	0	0	0	0	0	0	0	0	0	0	0	0	0	0	0	0	0	0	0	66.3333	0	0	0	0	0	0	0	0	0	0	0	0	0	0	0	0	0	0	0
COI	OTU_1118	Arthropoda	Insecta	Lepidoptera	Erebidae	Avitta	Avitta_sp	0	0	0	0	0	0	0	0	0	0	0	0	0	0	0	0	0	0	0	0	0	0	0	0	0	0	0	0	0	0	0	0	0	0	0	0	0	0	0	0	0	0
COI	OTU_1088	Arthropoda	Insecta	Hemiptera	Flatidae	Flatidae_U	Flatidae_U	0	0	0	0	0	0	0	0	0	92.3333	0	0	0	0	0	0	0	0	0	0	0	0	0	0	0	0	0	0	0	0	0	0	0	0	0	0	0	0	0	0	0	0
COI	OTU_1111	Arthropoda	Insecta	Hemiptera	Flatidae	Flatidae_U	Flatidae_U	0	0	0	0	0	0	0	0	0	131	0	0	0	0	0	0	0	0	0	0	0	0	0	0	0	0	0	0	0	0	0	0	0	0	0	0	0	0	0	0	0	0
COI	OTU_1002	Arthropoda	Insecta	Hymenoptera	Formicidae	Pheidologeton	Pheidologeton_sp	0	0	0	0	0	0	0	0	0	0	0	0	0	0	0	0	0	0	165216	0	3424.67	0	0	0	0	0	0	254	0	0	0	0	0	0	361.333	0	0	0	0	0	0	0
COI	OTU_1040	Arthropoda	Insecta	Hymenoptera	Formicidae	Crematogaster	Crematogaster_polita	0	0	0	0	0	237	0	0	0	0	0	0	1148.67	0	0	0	0	0	0	0	0	0	0	0	0	0	0	0	0	0	0	0	0	0	0	0	0	0	0	0	0	0
COI	OTU_1053	Arthropoda	Insecta	Hymenoptera	Formicidae	Tapinoma	Tapinoma_melanocephalum	0	0	0	0	0	0	0	0	0	0	0	0	0	0	0	0	0	0	0	0	0	0	0	0	0	0	0	0	0	0	0	0	0	0	0	714	0	0	0	0	0	0
COI	OTU_1070	Arthropoda	Insecta	Hymenoptera	Formicidae	Oecophylla	Oecophylla_sp	0	0	0	0	0	0	0	0	0	0	0	0	0	0	0	0	0	0	0	0	0	0	0	0	0	0	0	0	0	0	0	0	0	0	0	0	0	0	0	0	145	0
COI	OTU_1080	Arthropoda	Insecta	Hymenoptera	Formicidae	Paratrechina	Paratrechina_longicornis	131.667	0	0	0	0	0	0	0	0	0	0	0	0	0	0	0	0	0	0	0	0	0	0	0	0	0	0	0	0	0	0	0	0	0	0	0	0	0	0	0	0	0
COI	OTU_1096	Arthropoda	Insecta	Hymenoptera	Formicidae	Camponotus	Camponotus_vitreus	0	0	0	0	0	0	0	0	0	0	0	0	0	0	0	0	0	0	0	0	0	0	0	0	0	0	0	0	0	0	0	0	0	0	0	0	0	0	0	0	108.333	0
COI	OTU_1126	Arthropoda	Insecta	Hymenoptera	Formicidae	Tapinoma	Tapinoma_sp	0	90.3333	0	0	0	0	0	0	0	0	0	0	0	0	0	0	0	0	0	0	0	0	0	0	0	0	0	0	0	0	0	0	0	0	0	0	0	0	0	0	0	0
COI	OTU_1005	Arthropoda	Insecta	Hemiptera	Fulgoridae	Fulgoridae_U	Fulgoridae_U	0	0	0	0	0	0	0	0	0	0	0	0	0	0	0	0	0	0	0	0	0	0	0	0	0	0	0	0	0	0	0	0	0	0	0	0	0	0	0	0	0	0
COI	OTU_1091	Arthropoda	Insecta	Lepidoptera	Geometridae	Geometridae_U	Geometridae_U	0	0	0	0	0	0	0	0	0	0	0	0	0	0	0	0	0	0	0	0	0	0	0	0	0	0	0	0	0	0	0	0	0	102	0	0	0	0	0	0	0	0
COI	OTU_1099	Arthropoda	Insecta	Lepidoptera	Geometridae	Ectropis	Ectropis_bhurmitra	0	0	0	0	0	0	0	0	0	0	0	0	0	0	0	0	0	0	0	0	0	0	0	0	0	0	0	0	0	0	0	0	0	0	0	0	0	0	0	108.333	0	0
COI	OTU_1015	Arthropoda	Insecta	Orthoptera	Gryllidae	Cardiodactylus	Cardiodactylus_haddocki	0	0	0	0	0	0	0	0	0	0	0	0	0	0	0	0	0	0	0	0	0	0	0	0	0	0	0	0	0	0	0	0	0	0	0	0	0	0	0	0	19987.7	0
COI	OTU_1055	Arthropoda	Insecta	Orthoptera	Gryllidae	Gryllidae_U	Gryllidae_U	0	0	0	0	0	0	0	0	0	0	0	0	0	0	0	0	0	0	0	0	0	0	0	0	0	0	0	0	0	0	0	0	0	0	0	0	0	0	0	0	0	0
COI	OTU_1058	Arthropoda	Insecta	Orthoptera	Gryllidae	Gryllidae_U	Gryllidae_U	0	0	0	0	0	0	0	0	0	0	0	0	0	0	0	0	0	0	0	0	0	0	0	0	0	0	0	0	0	0	0	144	0	0	0	0	0	0	0	0	0	0
COI	OTU_1112	Arthropoda	Insecta	Orthoptera	Gryllidae	Cardiodactylus	Cardiodactylus_busu	0	0	0	0	0	0	0	0	0	0	0	0	0	76.6667	0	0	0	0	0	0	0	0	0	0	0	0	0	0	0	0	0	0	0	0	0	0	0	0	0	0	0	0
COI	OTU_1012	Arthropoda	Insecta	Hemiptera	Hemiptera_U	Hemiptera_U	Hemiptera_U	0	0	0	0	0	0	0	0	0	131	0	0	0	0	0	0	0	0	0	0	0	0	0	0	0	0	0	0	0	0	0	0	0	0	0	0	0	16315	10133.7	0	0	0
COI	OTU_1022	Arthropoda	Insecta	Hemiptera	Hemiptera_U	Hemiptera_U	Odonata_U	0	0	0	0	0	0	0	0	0	0	0	0	0	0	0	0	0	0	0	0	0	0	0	0	0	0	0	0	0	0	0	0	0	0	0	0	0	0	7747	0	0	0
COI	OTU_1027	Arthropoda	Insecta	Hemiptera	Hemiptera_U	Hemiptera_U	Hemiptera_U	0	0	0	0	0	0	0	2430.67	0	0	0	0	0	0	0	0	0	0	0	0	0	0	0	0	0	0	0	0	0	0	0	0	0	0	0	0	0	0	0	0	0	0
COI	OTU_1035	Arthropoda	Insecta	Hemiptera	Hemiptera_U	Hemiptera_U	Hemiptera_U	0	0	0	0	0	0	0	0	0	0	0	0	0	0	0	0	0	0	0	0	0	0	0	0	0	0	0	0	0	0	0	0	0	0	0	0	0	0	0	1983	0	0
COI	OTU_1050	Arthropoda	Insecta	Hemiptera	Hemiptera_U	Hemiptera_U	Hemiptera_U	0	0	0	0	0	0	0	471.333	0	0	0	0	0	0	0	0	0	0	0	0	0	0	0	0	0	0	0	0	0	0	0	0	0	0	0	0	0	0	0	0	0	0
COI	OTU_1077	Arthropoda	Insecta	Hemiptera	Hemiptera_U	Hemiptera_U	Hemiptera_U	0	0	0	0	0	0	0	0	0	0	0	0	0	0	0	0	0	0	0	0	0	0	0	0	0	0	0	0	0	0	0	0	0	0	0	0	0	0	0	0	0	0
COI	OTU_1083	Arthropoda	Insecta	Hemiptera	Hemiptera_U	Hemiptera_U	Hemiptera_U	0	0	0	0	0	0	0	0	0	0	0	0	0	0	0	0	0	0	0	0	0	0	0	0	0	0	0	0	0	148.667	0	0	0	0	0	0	0	0	0	0	0	0
COI	OTU_1087	Arthropoda	Insecta	Hemiptera	Hemiptera_U	Hemiptera_U	Hemiptera_U	0	0	0	0	0	0	0	108	0	0	0	0	0	0	0	0	0	0	0	0	0	0	0	0	0	0	0	0	0	0	0	0	0	93	0	0	0	0	0	0	0	0
COI	OTU_1094	Arthropoda	Insecta	Hemiptera	Hemiptera_U	Hemiptera_U	Hemiptera_U	0	0	0	0	0	0	0	71.3333	0	0	0	0	0	0	0	0	0	0	0	0	0	0	0	0	0	0	0	0	0	0	0	0	0	0	0	0	0	0	0	0	0	0
COI	OTU_1098	Arthropoda	Insecta	Hemiptera	Hemiptera_U	Hemiptera_U	Hemiptera_U	0	0	0	111.667	0	0	0	0	0	0	0	0	0	0	0	0	0	0	0	0	0	0	0	0	0	0	0	0	0	0	0	0	0	0	0	0	0	0	0	0	0	0
COI	OTU_1109	Arthropoda	Insecta	Hemiptera	Hemiptera_U	Hemiptera_U	Hemiptera_U	0	0	0	0	0	0	0	0	0	0	0	0	0	0	0	0	0	0	0	0	0	0	0	0	0	0	0	0	0	0	0	0	0	0	0	0	0	152.333	0	0	0	0
COI	OTU_1119	Arthropoda	Insecta	Hemiptera	Hemiptera_U	Hemiptera_U	Hemiptera_U	0	0	0	0	0	0	0	0	0	0	0	0	0	0	0	0	0	0	0	0	0	0	0	0	0	0	0	0	0	0	0	0	0	0	59.3333	0	0	0	0	0	0	0
COI	OTU_1085	Arthropoda	Insecta	Lepidoptera	Lasiocampidae	Lasiocampidae_U	Lasiocampidae_U	0	0	0	0	0	0	0	0	0	0	0	0	0	0	0	0	0	137.667	0	0	0	0	0	0	0	0	0	0	0	0	0	0	0	0	0	0	0	0	0	0	0	0
COI	OTU_1041	Arthropoda	Insecta	Lepidoptera	Lepidoptera_U	Lepidoptera_U	Lepidoptera_U	0	0	0	0	0	0	0	0	0	0	0	0	0	0	0	0	0	1142.67	0	0	0	0	0	0	0	0	0	0	0	0	0	0	0	0	0	0	0	0	0	0	0	0
COI	OTU_1045	Arthropoda	Insecta	Lepidoptera	Lepidoptera_U	Lepidoptera_U	Lepidoptera_U	0	0	0	0	0	0	0	0	0	0	0	0	0	0	0	0	0	0	0	0	0	0	0	0	0	0	0	0	0	0	0	0	0	0	0	0	0	0	0	0	0	0
COI	OTU_1086	Arthropoda	Insecta	Lepidoptera	Lepidoptera_U	Lepidoptera_U	Lepidoptera_U	0	0	0	0	0	0	0	0	0	0	0	0	0	0	0	0	0	130.333	0	0	0	0	0	0	0	0	0	0	0	0	0	0	0	0	0	0	0	0	0	0	0	0
COI	OTU_1125	Arthropoda	Insecta	Lepidoptera	Lepidoptera_U	Lepidoptera_U	Lepidoptera_U	0	0	0	0	0	0	0	0	0	0	0	0	0	0	0	0	0	0	0	0	0	78.3333	0	0	0	0	0	0	0	0	0	0	0	0	0	0	0	0	0	0	0	0
COI	OTU_1059	Arthropoda	Insecta	Psocodea	Liposcelididae	Liposcelis	Liposcelis_entomophila	0	0	0	0	0	0	0	149	0	0	0	0	0	0	0	0	0	0	0	0	0	0	0	0	0	0	0	0	0	0	0	0	0	0	0	0	0	0	0	0	0	0
COI	OTU_1084	Arthropoda	Insecta	Hemiptera	Nogodinidae	Nogodinidae_U	Nogodinidae_U	0	0	0	0	0	0	0	0	0	0	0	0	0	0	0	0	0	0	0	0	0	0	0	0	0	0	0	0	0	102	0	0	0	0	0	0	0	0	0	0	0	0
COI	OTU_1013	Arthropoda	Insecta	Lepidoptera	Notodontidae	Pseudogargetta	Pseudogargetta_diversa	0	0	0	0	0	0	0	0	0	0	0	0	0	0	0	0	0	0	0	0	0	0	0	0	0	0	0	0	0	0	0	0	0	0	0	0	0	0	0	19167.3	0	0
COI	OTU_1066	Arthropoda	Insecta	Lepidoptera	Nymphalidae	Euploea	Euploea_alcathoe	0	0	0	0	0	0	0	0	0	0	0	0	0	0	0	0	0	0	0	0	0	0	0	0	0	0	0	0	0	0	0	0	0	0	0	0	0	0	0	0	0	0
COI	OTU_1023	Arthropoda	Insecta	Odonata	Odonata_U	Odonata_U	Odonata_U	0	0	0	0	0	0	0	0	0	0	0	0	0	0	0	0	0	0	0	0	0	0	0	0	0	0	0	0	0	0	0	0	0	0	14546	0	0	0	0	0	0	0
COI	OTU_1061	Arthropoda	Insecta	Orthoptera	Orthoptera_U	Orthoptera_U	Orthoptera_U	0	0	0	0	0	0	0	0	0	0	0	0	0	0	0	0	0	0	0	0	0	0	0	0	0	0	0	0	0	0	0	0	0	0	0	0	0	0	0	0	360.333	0
COI	OTU_1063	Arthropoda	Insecta	Diptera	Phoridae	Megaselia	Megaselia_scalaris	0	0	763	0	0	0	0	0	0	0	0	0	0	0	0	0	0	0	0	0	0	0	0	0	0	0	0	0	0	0	0	0	0	0	0	0	0	0	0	0	0	0
COI	OTU_1057	Arthropoda	Insecta	Orthoptera	Pyrgomorphidae	Pyrgomorphidae_U	Pyrgomorphidae_U	0	0	0	0	0	0	0	0	0	0	0	0	0	0	0	0	0	1	0	0	0	0	0	0	0	0	0	0	0	0	0	0	0	0	0	0	0	0	0	0	0	0
COI	OTU_1049	Arthropoda	Insecta	Hemiptera	Ricaniidae	Ricaniidae_U	Ricaniidae_U	0	0	0	0	0	0	0	0	0	0	0	0	0	0	0	0	0	0	0	0	0	0	0	0	647.333	0	0	0	0	0	0	0	0	0	0	0	0	0	0	0	0	0
COI	OTU_1008	Arthropoda	Arachnida	Araneae	Salticidae	Salticidae_U	Salticidae_U	0	0	0	0	0	0	0	0	0	0	0	0	0	0	0	0	0	0	0	0	0	0	0	0	0	0	0	0	0	0	0	0	0	0	9784	0	0	0	0	0	0	0
COI	OTU_1010	Arthropoda	Arachnida	Araneae	Salticidae	Salticidae_U	Salticidae_U	0	0	0	0	0	0	0	0	0	0	0	0	0	0	0	0	0	0	0	0	0	0	0	0	0	0	348.333	0	0	0	0	0	0	0	0	0	0	0	0	0	49919.3	0
COI	OTU_1014	Arthropoda	Arachnida	Araneae	Salticidae	Salticidae_U	Salticidae_U	0	0	0	0	0	0	0	0	0	0	0	0	0	0	0	0	0	0	0	0	0	0	0	0	0	0	0	0	0	0	0	0	14312.7	0	0	0	0	0	0	0	0	0
COI	OTU_1025	Arthropoda	Arachnida	Araneae	Salticidae	Salticidae_U	Salticidae_U	0	0	0	0	0	0	0	0	0	0	0	0	0	0	0	0	0	0	4505.33	0	0	0	0	0	0	0	0	121.333	0	0	0	0	0	0	0	0	0	0	0	0	0	0
COI	OTU_1026	Arthropoda	Arachnida	Araneae	Salticidae	Salticidae_U	Salticidae_U	0	0	0	0	0	0	0	0	0	0	0	0	0	5170.33	0	0	0	0	0	0	0	0	0	0	0	0	0	0	0	0	0	0	0	0	0	0	0	0	0	0	0	0
COI	OTU_1042	Arthropoda	Arachnida	Araneae	Salticidae	Salticidae_U	Salticidae_U	0	0	0	0	0	0	0	0	0	0	0	0	0	0	0	0	0	0	0	0	0	0	0	0	0	0	0	0	0	0	0	0	0	0	0	0	0	816.667	0	0	0	0
COI	OTU_1043	Arthropoda	Arachnida	Araneae	Salticidae	Salticidae_U	Salticidae_U	0	0	0	0	0	0	0	0	0	0	0	0	0	0	0	0	0	0	0	0	0	0	0	0	0	0	0	0	0	0	0	0	0	0	0	0	0	0	0	0	0	0
COI	OTU_1046	Arthropoda	Arachnida	Araneae	Salticidae	Salticidae_U	Salticidae_U	0	0	0	0	0	0	0	0	0	0	0	0	0	0	0	0	0	0	0	0	0	0	0	0	0	0	0	0	0	0	0	0	0	0	0	0	0	0	0	0	0	0
COI	OTU_1060	Arthropoda	Arachnida	Araneae	Salticidae	Salticidae_U	Salticidae_U	0	0	0	0	0	0	0	0	0	0	0	0	0	0	0	0	0	0	0	0	0	0	0	0	0	0	0	0	0	0	0	0	0	0	0	0	0	253	0	0	0	0
COI	OTU_1073	Arthropoda	Arachnida	Araneae	Salticidae	Salticidae_U	Salticidae_U	0	0	0	0	0	0	0	0	0	0	0	0	0	0	0	0	0	0	0	0	0	0	0	0	0	0	0	0	0	0	0	0	417.667	0	0	0	0	0	0	0	0	0
COI	OTU_1081	Arthropoda	Arachnida	Araneae	Salticidae	Salticidae_U	Salticidae_U	0	0	0	0	0	0	0	0	0	0	0	0	0	164	0	0	0	0	0	0	0	0	0	0	0	0	0	0	0	0	0	0	0	0	0	0	0	0	0	0	0	0
COI	OTU_1104	Arthropoda	Arachnida	Araneae	Salticidae	Salticidae_U	Salticidae_U	0	0	0	0	0	0	0	0	0	0	0	0	0	0	0	0	0	0	93.3333	0	0	0	0	0	0	0	0	0	0	0	0	0	0	0	0	0	0	0	0	0	0	0
COI	OTU_1107	Arthropoda	Arachnida	Araneae	Salticidae	Salticidae_U	Salticidae_U	0	0	0	0	0	0	0	61.3333	0	0	0	0	0	0	0	0	0	0	0	0	0	0	0	0	0	0	0	0	0	0	0	0	0	0	0	0	0	0	0	0	0	0
COI	OTU_1113	Arthropoda	Arachnida	Araneae	Salticidae	Salticidae_U	Salticidae_U	0	0	0	0	0	0	0	0	0	0	0	0	0	0	0	0	0	0	0	0	0	0	0	0	0	0	0	0	0	0	0	0	0	0	0	0	0	0	0	0	0	0
COI	OTU_1120	Arthropoda	Arachnida	Araneae	Salticidae	Cytaea	Cytaea_sinuata	0	0	0	0	0	0	0	0	0	0	0	0	0	0	0	0	0	0	0	0	0	0	0	0	0	0	0	0	0	0	0	0	0	0	0	0	0	0	0	0	0	0
COI	OTU_1124	Arthropoda	Arachnida	Araneae	Salticidae	Salticidae_U	Salticidae_U	0	0	0	0	0	0	0	0	0	0	0	0	0	50.6667	0	0	0	0	0	0	0	0	0	0	0	0	0	0	0	0	0	0	0	0	0	0	0	0	0	0	0	0
COI	OTU_1110	Arthropoda	Insecta	Diptera	Sciaridae	Bradysia	Bradysia_ocellaris	0	0	0	0	0	201	0	0	0	0	0	0	0	0	0	0	0	0	0	0	0	0	0	0	0	0	0	0	0	0	0	0	0	0	0	0	0	0	0	0	0	0
COI	OTU_1067	Arthropoda	Chilopoda	Scolopendromorpha	Scolopendridae	Otostigmus	Otostigmus_sp	0	0	0	0	0	0	0	0	0	0	0	0	0	0	0	0	0	0	0	0	0	0	0	0	0	0	0	0	0	0	0	0	277	0	0	0	0	0	0	0	0	0
COI	OTU_1031	Arthropoda	Arachnida	Araneae	Sparassidae	Sparassidae_U	Sparassidae_U	0	0	0	0	0	0	0	0	0	0	0	0	0	0	0	0	0	0	1396.33	0	0	0	0	0	0	0	0	0	0	0	0	0	0	0	0	0	0	0	0	0	0	0
COI	OTU_1037	Arthropoda	Arachnida	Araneae	Sparassidae	Sparassidae_U	Sparassidae_U	0	0	0	0	0	0	0	0	0	0	0	0	0	0	0	0	0	0	0	0	0	0	0	0	0	0	0	0	0	0	0	1275.33	0	0	0	0	0	0	0	0	0	0
COI	OTU_1056	Arthropoda	Arachnida	Araneae	Sparassidae	Sparassidae_U	Sparassidae_U	0	0	0	0	0	0	0	0	0	52.6667	0	0	0	0	0	0	0	0	0	0	0	0	0	0	0	0	0	0	0	0	0	0	0	244.333	0	0	0	0	0	0	0	0
COI	OTU_1097	Arthropoda	Insecta	Diptera	Tephritidae	Tephritidae_U	Tephritidae_U	0	0	0	0	0	0	0	0	0	0	0	0	0	0	0	0	0	0	0	0	0	0	0	0	0	0	0	0	0	0	0	0	0	0	0	0	0	71.6667	0	0	0	0
COI	OTU_1082	Arthropoda	Arachnida	Araneae	Tetragnathidae	Tetragnathidae_U	Tetragnathidae_U	0	0	0	0	0	0	0	0	0	0	0	0	0	160.667	0	0	0	0	0	0	0	0	0	0	0	0	0	0	0	0	0	0	0	0	0	0	0	0	0	0	0	0
COI	OTU_1038	Arthropoda	Insecta	Orthoptera	Tettigoniidae	Acauloplacella	Acauloplacella_sp	0	0	0	0	0	0	0	0	0	0	0	0	0	0	0	0	0	0	0	0	0	0	0	0	0	0	0	0	0	0	0	1285	0	0	0	0	0	0	0	0	0	0
COI	OTU_1006	Arthropoda	Insecta	Orthoptera	Trigonidiidae	Trigonidiidae_U	Trigonidiidae_U	0	0	0	0	0	0	0	0	0	0	0	0	0	0	0	0	0	0	30039.3	0	1234	0	0	0	0	0	0	132	0	0	0	0	0	0	138.667	0	0	0	0	0	0	0
COI	OTU_1065	Arthropoda	Insecta	Orthoptera	Trigonidiidae	Trigonidiidae_U	Trigonidiidae_U	0	0	0	0	0	0	0	0	0	0	0	0	0	0	0	0	0	0	110	0	0	0	0	0	0	0	0	0	0	0	0	0	0	0	0	0	0	0	0	0	0	0
COI	OTU_1072	Arthropoda	Insecta	Orthoptera	Trigonidiidae	Trigonidiidae_U	Trigonidiidae_U	0	0	0	0	0	0	0	0	0	0	0	0	0	0	0	0	0	0	151.667	0	0	0	0	0	0	0	0	0	0	0	0	0	0	0	0	0	0	0	0	0	0	0
COI	OTU_1102	Arthropoda	Insecta	Orthoptera	Trigonidiidae	Trigonidiidae_U	Trigonidiidae_U	0	0	0	0	0	0	0	0	0	0	0	0	0	0	0	0	0	0	92.6667	0	0	0	0	0	0	0	0	0	0	0	0	0	0	0	0	0	0	0	0	0	0	0
COI	OTU_1017	Arthropoda	Insecta	Hemiptera	Tropiduchidae	Tropiduchidae_U	Tropiduchidae_U	0	0	6792	0	0	0	0	0	0	0	0	0	0	0	0	0	0	0	0	0	0	0	3255.33	0	0	0	0	0	0	0	0	0	0	0	0	0	0	0	0	0	0	0
COI	OTU_1079	Mollusca	Gastropoda	Littorinimorpha	Littorinimorpha_U	Littorinimorpha_U	Littorinimorpha_U	0	0	0	0	0	0	0	0	0	0	0	0	0	0	0	0	0	0	0	0	0	0	0	0	0	0	0	0	0	167.333	0	0	0	0	0	0	0	0	0	0	0	0
COI	OTU_1089	Mollusca	Gastropoda	Stylommatophora	Stylommatophora_U	Stylommatophora_U	Stylommatophora_U	0	0	0	0	0	0	0	0	0	0	0	0	0	0	0	0	0	129.333	0	0	0	0	0	0	0	0	0	0	0	0	0	0	0	0	0	0	0	0	0	0	0	0
ITS	OTU_0124	Magnoliophyta	Liliopsida	Asparagales	Alliaceae	Allium	Allium_sativum	0	0	0	0	0	0	0	0	0	0	0	0	0	0	0	0	0	0	0	0	0	0	0	0	0	0	0	0	0	0	0	0	0	0	0	0	0	0	0	0	0	0
ITS	OTU_0029	Magnoliophyta	Magnoliopsida	Sapindales	Anacardiaceae	Anacardiaceae_U	Anacardiaceae_U	0	0	0	0	0	0	0	0	0	0	0	0	0	0	0	0	0	0	0	0	0	0	0	0	0	0	0	0	0	0	0	0	0	0	0	0	0	0	0	0	0	11087
ITS	OTU_0048	Magnoliophyta	Magnoliopsida	Sapindales	Anacardiaceae	Mangifera	Mangifera_indica	0	0	0	0	0	0	0	0	0	0	0	0	0	0	0	0	0	0	0	0	0	0	0	0	7625.33	0	0	0	0	0	0	0	0	0	0	0	0	0	0	0	0	0
ITS	OTU_0067	Magnoliophyta	Magnoliopsida	Asterales	Asteraceae	Synedrella	Synedrella_nodiflora	0	0	0	0	0	0	0	0	0	0	0	0	0	0	0	0	0	0	0	0	0	0	0	0	0	0	0	0	0	0	0	0	0	0	0	0	0	0	0	0	0	0
ITS	OTU_0105	Magnoliophyta	Magnoliopsida	Asterales	Asteraceae	Taraxacum	Taraxacum_sp	0	0	0	0	0	0	0	0	0	0	0	0	0	0	0	0	0	0	0	0	0	0	0	0	0	0	0	0	0	0	0	0	0	0	0	0	0	0	0	0	0	0
ITS	OTU_0162	Magnoliophyta	Magnoliopsida	Brassicales	Brassicaceae	Raphanus	Raphanus_sativus	0	0	0	0	0	0	0	0	0	0	0	0	0	0	0	0	0	0	0	0	0	0	0	0	0	0	0	0	0	0	0	0	0	0	0	0	0	0	0	0	0	0
ITS	OTU_0039	Magnoliophyta	Magnoliopsida	Rosales	Cannabaceae	Celtis	Celtis_sp	0	0	0	0	0	0	0	0	0	0	0	0	0	0	0	0	0	0	0	0	0	0	0	0	0	0	0	0	0	11253	0	0	0	0	0	0	0	0	0	0	0	0
ITS	OTU_0072	Magnoliophyta	Magnoliopsida	Rosales	Cannabaceae	Celtis	Celtis_sp	0	0	0	0	0	0	0	0	0	0	0	0	0	0	0	0	0	0	0	0	0	0	0	0	0	0	0	0	0	0	0	0	0	0	0	0	0	6979.67	0	0	0	0
ITS	OTU_0022	Magnoliophyta	Magnoliopsida	Cucurbitales	Cucurbitaceae	Cucurbita	Cucurbita_pepo	0	0	0	0	0	0	0	0	0	0	0	0	0	0	0	0	0	0	0	0	0	0	0	0	0	0	0	0	0	0	0	0	7565	0	67444.7	0	0	0	0	0	0	0
ITS	OTU_0046	Magnoliophyta	Magnoliopsida	Cucurbitales	Cucurbitaceae	Cucumis	Cucumis_sativus	0	0	0	0	0	0	0	0	0	0	0	0	0	0	0	0	0	0	0	0	0	0	0	0	0	0	0	0	0	0	0	0	0	0	0	0	0	0	0	0	0	0
ITS	OTU_0092	Magnoliophyta	Magnoliopsida	Cucurbitales	Cucurbitaceae	Melothria	Melothria_sp	0	0	0	0	0	0	0	0	0	0	0	0	0	0	0	0	0	0	0	0	0	0	0	0	0	0	0	0	0	0	0	0	0	0	0	0	0	0	0	0	0	0
ITS	OTU_0008	Magnoliophyta	Magnoliopsida	Malpighiales	Euphorbiaceae	Aleurites	Aleurites_moluccana	0	0	0	0	0	0	0	0	0	0	0	0	0	0	0	0	0	0	0	0	0	0	0	0	0	0	0	0	0	0	0	0	0	0	0	0	0	0	0	0	0	0
ITS	OTU_0037	Magnoliophyta	Magnoliopsida	Malpighiales	Euphorbiaceae	Macaranga	Macaranga_sp	0	0	0	0	0	0	0	0	0	0	0	0	0	0	0	0	0	0	0	0	0	0	0	0	0	0	0	0	0	0	0	0	0	0	0	0	0	8651.33	0	0	0	0
ITS	OTU_0036	Magnoliophyta	Magnoliopsida	Fabales	Fabaceae	Pterocarpus	Pterocarpus_sp	0	0	0	0	0	0	0	0	0	0	0	0	0	0	0	0	0	0	0	0	0	0	0	0	0	0	0	0	0	11208	0	0	0	0	0	0	0	0	0	0	0	0
ITS	OTU_0044	Magnoliophyta	Magnoliopsida	Fabales	Fabaceae	Pongamia	Pongamia_pinnata	0	0	0	0	0	0	0	0	0	0	0	0	0	0	0	0	0	0	0	0	0	0	0	0	0	0	0	0	0	0	0	0	0	0	0	0	0	0	0	5403.67	0	0
ITS	OTU_0055	Magnoliophyta	Magnoliopsida	Fabales	Fabaceae	Leucaena	Leucaena_leucocephala	0	0	0	0	0	0	0	0	0	0	0	0	0	0	0	0	0	0	0	0	0	0	0	0	0	0	0	0	0	0	0	0	0	0	0	0	0	0	0	0	0	0
ITS	OTU_0071	Magnoliophyta	Magnoliopsida	Fabales	Fabaceae	Maniltoa	Maniltoa_sp	0	0	0	0	0	0	0	0	0	0	0	0	0	0	0	0	0	0	0	0	0	0	0	0	0	0	0	0	0	0	0	0	0	0	0	0	0	0	0	2324	0	0
ITS	OUT_0012	Magnoliophyta	Magnoliopsida	Santalales	Loranthaceae	Loranthaceae_U	Loranthaceae_U	0	0	0	0	0	0	0	0	0	0	0	0	0	0	0	0	0	0	0	0	0	0	0	0	0	0	0	0	0	0	0	0	0	156825	0	0	0	0	0	0	0	0
ITS	OTU_0161	Magnoliophyta	Magnoliopsida	Santalales	Loranthaceae	Loranthaceae_U	Loranthaceae_U	0	0	0	0	0	0	0	0	0	0	0	0	0	0	0	0	0	0	0	0	0	0	0	0	0	0	0	0	0	0	0	0	0	106	0	0	0	0	0	0	0	0
ITS	OUT_0013	Magnoliophyta	Magnoliopsida	Malvales	Malvaceae	Kleinhovia	Kleinhovia_hospita	0	0	0	0	0	0	0	0	0	0	0	0	0	0	0	0	0	0	0	0	0	0	0	0	0	0	0	0	0	0	0	0	0	0	0	0	0	0	0	112856	0	0
ITS	OTU_0028	Magnoliophyta	Magnoliopsida	Malvales	Malvaceae	Malvaceae_U	Malvaceae_U	0	0	0	0	0	0	0	0	0	0	0	0	0	0	0	0	0	0	2874	0	0	0	0	0	0	0	0	0	0	0	0	0	0	0	0	0	7133.33	0	0	0	0	0
ITS	OTU_0142	Magnoliophyta	Magnoliopsida	Ranunculales	Menispermaceae	Arcangelisia	Arcangelisia_flava	0	0	0	0	0	0	0	0	0	0	0	0	0	0	0	0	0	0	0	0	0	0	0	0	0	0	0	0	0	0	0	0	0	0	0	0	0	0	0	0	0	0
ITS	OTU_0014	Magnoliophyta	Magnoliopsida	Rosales	Moraceae	Artocarpus	Artocarpus_camansi	0	0	0	0	0	0	0	0	0	0	0	0	0	0	0	0	0	0	0	0	0	0	0	0	44594	0	0	0	0	0	0	0	0	764	4428.67	0	0	0	0	0	0	0
ITS	OTU_0020	Magnoliophyta	Magnoliopsida	Rosales	Moraceae	Ficus	Ficus_gul	0	0	0	0	0	0	0	0	0	0	0	0	0	0	0	0	0	0	0	0	0	0	0	0	0	0	0	0	0	0	0	0	894.333	0	0	123373	0	0	0	0	0	0
ITS	OTU_0024	Magnoliophyta	Magnoliopsida	Rosales	Moraceae	Ficus	Ficus_sp	0	0	0	0	0	0	0	0	0	0	0	0	0	0	0	0	0	0	0	0	0	0	0	0	0	0	0	0	0	0	0	0	0	0	0	0	0	0	0	0	0	0
ITS	OTU_0026	Magnoliophyta	Magnoliopsida	Rosales	Moraceae	Ficus	Ficus_sp	0	0	0	0	0	0	0	0	0	0	0	0	0	0	0	0	0	0	0	0	0	0	0	0	0	0	0	29890	436	0	0	0	0	0	0	0	0	0	0	0	0	1
ITS	OTU_0034	Magnoliophyta	Magnoliopsida	Rosales	Moraceae	Prainea	Prainea_sp	0	0	0	0	0	0	0	0	0	0	0	0	0	0	0	0	0	0	0	0	0	0	0	0	0	0	0	0	9221.67	0	0	0	0	0	0	0	0	0	0	0	0	0
ITS	OTU_0053	Magnoliophyta	Magnoliopsida	Rosales	Moraceae	Ficus	Ficus_virens	0	0	0	0	0	0	7869.67	0	0	0	0	0	0	0	0	0	0	0	0	0	0	0	0	0	0	0	0	0	0	0	0	0	0	0	0	148.667	0	0	0	0	0	0
ITS	OTU_0058	Magnoliophyta	Magnoliopsida	Rosales	Moraceae	Ficus	Ficus_glaberrima	0	0	0	0	0	0	0	0	0	0	0	0	0	0	0	455.667	0	0	0	0	0	0	0	0	0	0	0	0	0	0	0	0	0	0	0	0	0	0	0	0	0	0
ITS	OTU_0151	Magnoliophyta	Magnoliopsida	Rosales	Moraceae	Ficus	Ficus_sp	0	0	0	0	0	0	0	0	0	0	0	0	0	0	0	0	0	0	0	0	0	0	0	0	0	0	0	0	0	0	0	0	0	0	0	14443	0	0	0	0	0	0
ITS	OTU_0170	Magnoliophyta	Magnoliopsida	Rosales	Moraceae	Ficus	Ficus_subulata	0	0	0	0	0	0	0	0	0	0	0	0	0	0	0	0	0	0	0	0	0	0	0	0	0	0	0	0	0	0	0	0	0	0	0	0	0	0	0	0	0	415
ITS	OTU_0005	Magnoliophyta	Magnoliopsida	Myrtales	Myrtaceae	Syzygium	Syzygium_amplum	0	0	0	0	0	0	0	0	0	0	0	0	0	0	0	0	0	0	0	0	0	0	0	0	0	0	0	0	0	0	0	0	0	0	0	0	0	0	0	0	135038	0
ITS	OTU_0057	Magnoliophyta	Magnoliopsida	Myrtales	Myrtaceae	Syzygium	Syzygium_sp	0	0	0	0	0	0	0	0	0	0	0	0	0	0	0	0	0	0	0	0	0	0	0	0	0	0	0	0	0	0	0	0	0	0	4276	0	0	0	0	0	0	0
ITS	OTU_0069	Magnoliophyta	Magnoliopsida	Myrtales	Myrtaceae	Eucalyptus	Eucalyptus_sp	329	0	0	0	0	0	0	0	0	0	0	0	0	0	0	0	0	0	0	0	0	0	0	0	0	0	0	0	0	0	0	0	0	0	0	0	0	0	0	0	0	0
ITS	OTU_0033	Magnoliophyta	Magnoliopsida	Piperales	Piperaceae	Piper	Piper_betle	0	0	0	0	0	0	0	0	0	0	0	0	0	0	0	0	0	0	0	0	0	0	0	0	0	0	0	0	0	14288.7	0	0	0	0	3038.33	0	0	0	0	0	0	599.667
ITS	OTU_0002	Magnoliophyta	Liliopsida	Poales	Poaceae	Saccharum	Saccharum_sp	0	0	0	0	0	0	0	0	0	0	0	0	0	0	0	0	0	0	0	0	0	0	0	0	0	0	0	0	0	0	0	0	0	0	0	0	0	0	0	0	0	0
ITS	OTU_0064	Magnoliophyta	Liliopsida	Poales	Poaceae	Triticum	Triticum_sp	0	0	0	0	0	0	0	0	0	0	0	0	0	0	0	0	0	0	0	0	0	0	0	0	0	0	0	0	0	0	0	0	4313.33	0	0	0	0	0	0	0	0	0
ITS	OTU_0035	Magnoliophyta	Magnoliopsida	Rosales	Rhamnaceae	Gouania	Gouania_sp	0	0	0	0	0	0	0	0	0	0	0	0	0	0	0	0	190.667	0	0	0	0	0	0	0	0	0	0	0	0	3330	0	0	0	0	0	0	11355.3	0	0	0	0	0
ITS	OTU_0006	Magnoliophyta	Magnoliopsida	Sapindales	Sapindaceae	Pometia	Pometia_pinnata	0	0	0	0	0	0	0	0	682	0	327	0	0	0	0	0	0	0	0	0	0	0	0	0	0	0	0	6455.67	0	0	92408.3	8638.33	0	0	0	0	0	0	0	110.333	0	54235.7
ITS	OTU_0042	Magnoliophyta	Magnoliopsida	Sapindales	Sapindaceae	Guioa	Guioa_diplopetala	0	0	0	0	0	0	0	0	0	0	0	0	0	0	0	0	0	0	0	0	0	0	0	0	0	0	0	0	0	0	0	0	0	0	0	0	0	8671.67	0	0	0	0
ITS	OTU_0103	Magnoliophyta	Magnoliopsida	Ericales	Sapotaceae	Palaquium	Palaquium_gutta	0	0	0	0	0	0	0	0	0	0	0	0	0	0	0	0	0	0	0	0	0	0	0	0	0	0	0	0	0	0	0	0	0	0	0	0	0	0	0	0	0	0
ITS	OTU_0116	Magnoliophyta	Magnoliopsida	Ericales	Sapotaceae	Madhuca	Madhuca_sp	0	0	0	0	0	0	0	0	0	0	0	0	0	0	0	0	0	0	467	0	0	0	0	0	0	0	0	0	0	0	0	0	0	0	0	0	0	0	0	0	0	0
ITS	OTU_0129	Magnoliophyta	Magnoliopsida	Ericales	Sapotaceae	Payena	Payena_leerii	0	0	0	0	0	0	0	0	0	0	0	0	0	0	0	0	0	275.667	0	0	0	0	0	0	0	0	0	0	0	0	0	0	0	0	0	0	0	0	0	0	0	0
ITS	OTU_0109	Magnoliophyta	Magnoliopsida	Solanales	Solanaceae	Nicotiana	Nicotiana_attenuata	0	0	0	0	0	0	0	0	0	0	0	0	0	0	0	0	0	0	0	0	0	0	0	0	0	0	0	0	0	928.333	0	0	0	0	0	0	0	0	0	0	0	0
ITS	OTU_0007	Magnoliophyta	Magnoliopsida	Rosales	Urticaceae	Nothocnide	Nothocnide_sp	0	0	0	0	0	0	0	0	0	0	0	0	0	0	0	0	0	0	0	0	0	0	0	0	0	0	0	0	0	0	0	0	0	0	928	0	0	0	0	0	0	0
ITS	OTU_0021	Magnoliophyta	Magnoliopsida	Vitales	Vitaceae	Tetrastigma	Tetrastigma_papillosum	0	0	0	0	0	0	0	0	0	0	0	0	0	0	0	0	0	0	0	0	0	0	0	0	0	0	0	0	0	0	0	0	0	0	0	0	48958.7	1560	0	0	0	0
ITS	OTU_0017	Magnoliophyta	Liliopsida	Zingiberales	Zingiberaceae	Etlingera	Etlingera_sp	0	0	0	0	0	0	0	0	0	0	0	0	0	0	0	0	0	0	0	0	0	0	0	0	0	0	0	0	0	0	0	0	32868	355	0	0	855.667	0	0	0	168.667	0
[truncated: 15 more columns]
