# Supplementary material for: Specific gut bacterial responses to natural diets of tropical birds
Source: Sci Rep. 2022 Jan 13;12:713. doi: 10.1038/s41598-022-04808-9 (PMC8758760; doi:10.1038/s41598-022-04808-9)
Supplement: Supplementary file 5 — Supplementary Table S4. [file 41598_2022_4808_MOESM5_ESM.xlsx]

## Sheet: Sheet1
Table S4. ASV table of the dataset 1 (crop microbiomes and diet samples). “RL” in front of the individual code represent the location (crop) of the microbiome. GenBank accession numbers of the samples are given in respective columns.
						Sample ID	RL-P1	RL-P2	RL-P13	RL-P16	RL-P23	RL-P27	RL-P40	RL-P46	RL-P71	RL-P8	RL-P89	RL-S60
						NCBI Accession numbers	SRR12962779	SRR12962777	SRR12962774	SRR12962772	SRR12962771	SRR12962770	SRR12962768	SRR12962765	SRR12962764	SRR12962776	SRR12962763	SRR12962759
						Bird species	Micropsitta pusio	Symposiarchus guttula	Arses insularis	Micropsitta pusio	Ptilinopus pulchellus	Ceyx solitarius	Ceyx solitarius	Ptilinopus magnificus	Chaetorhynchus papuensis	Chalcophaps stephani	Ceyx solitarius	Arses insularis													Melanocharis nigra
						Bird Family	Psittacidae	Monarchidae	Monarchidae	Psittacidae	Columbidae	Alcedinidae	Alcedinidae	Columbidae	Rhipiduridae	Columbidae	Alcedinidae	Monarchidae													Melanocharitiidae
						Bird Order	Psittaciformes	Passeriformes	Passeriformes	Psittaciformes	Columbiformes	Coraciiformes	Coraciiformes	Columbiformes	Passeriformes	Columbiformes	Coraciiformes	Passeriformes													Passeriformes
ASV	Domain	Phylum	Class	Order	Family	Genus
d36d2fc826f7db7831b514913d677ccd	Bacteria	Proteobacteria	Gammaproteobacteria	Diplorickettsiales	Diplorickettsiaceae	Rickettsiella	0	0	93945	0	0	0	0	0	0	0	0	0
d46e2205f0c6ecf67b51f83d111c509c	Bacteria	Proteobacteria	Gammaproteobacteria	Enterobacteriales	Enterobacteriaceae	Escherichia-Shigella	14124	0	0	806	46	0	0	0	304	14	33917	0
65efd59892a404207d2040bdffff5ccf	Bacteria	Proteobacteria	Gammaproteobacteria	Pasteurellales	Pasteurellaceae	0.999999	0	0	0	0	22343	0	0	0	0	0	0	0
e9d03aed67d95d60144cb574fe3a7fa5	Bacteria	Proteobacteria	Gammaproteobacteria	Pasteurellales	Pasteurellaceae	uncultured	0	0	0	0	15092	0	0	0	0	0	0	0
8bafedeb678c6cb11deef4768047bfc7	Bacteria	Proteobacteria	Gammaproteobacteria	Enterobacteriales	Enterobacteriaceae	Escherichia-Shigella	10768	0	0	0	0	0	0	0	0	0	0	0
fa03b9f61ff3a0e4a085bdd1d6f110d9	Bacteria	Actinobacteria	Actinobacteria	Corynebacteriales	Corynebacteriaceae	0.999944	0	0	0	0	8429	0	0	58	0	424	0	0
958e638d646765f87b3e0907bc327930	Bacteria	Firmicutes	Negativicutes	Selenomonadales	Veillonellaceae	Veillonella	0	0	0	0	4491	0	0	3235	0	0	0	0
7f392bcc4c91115073db1c4cd85bf15b	Bacteria	Actinobacteria	Actinobacteria	Bifidobacteriales	Bifidobacteriaceae	Bifidobacterium	0	0	0	0	0	0	0	5862	0	0	0	0
ba5d029a58743ada6d08cc252802b388	Bacteria	Proteobacteria	Gammaproteobacteria	Betaproteobacteriales	Rhodocyclaceae	0.95383	0	0	0	0	0	0	0	5184	0	0	0	0
bbacd4026f455c584d3744b957349416	Bacteria	Proteobacteria	Gammaproteobacteria	Pasteurellales	Pasteurellaceae	1	0	0	0	0	4468	0	0	41	0	0	0	0
95fc8f838115b094d005172a3c62c9d4	Bacteria	Actinobacteria	Actinobacteria	Bifidobacteriales	Bifidobacteriaceae	Bifidobacterium	0	0	0	0	0	0	0	4308	0	0	0	0
01bb2db6d7183a22f767779cd1185910	Bacteria	Tenericutes	Mollicutes	Mycoplasmatales	Mycoplasmataceae	Mycoplasma	0	0	0	0	0	0	0	0	0	4210	0	0
e1bf578d664ca1362ba71b1c9df9b486	Bacteria	Bacteroidetes	Bacteroidia	Flavobacteriales	Flavobacteriaceae	Capnocytophaga	0	0	0	0	0	0	0	3767	0	0	0	0
455e71c405fd56cc8cee7e6314773fd5	Bacteria	Actinobacteria	Actinobacteria	Micrococcales	Intrasporangiaceae	0.82096	0	0	0	0	0	1418	406	0	0	0	1072	0
922d33a2963d3e87a3d4df6b82371235	Bacteria	Firmicutes	Bacilli	Bacillales	Staphylococcaceae	Staphylococcus	0	135	69	6	722	621	78	0	113	815	150	92
cad6cfb2b384c6a7f8982f5178e6001a	Bacteria	Proteobacteria	Gammaproteobacteria	Betaproteobacteriales	Neisseriaceae	uncultured	0	0	0	0	2782	0	0	0	0	0	0	0
8ed7384f8b2104f13d8ef1faf9edb150	Bacteria	Actinobacteria	Actinobacteria	Corynebacteriales	Corynebacteriaceae	Corynebacterium	0	0	0	0	0	0	0	0	0	2754	0	0
6f1cd98224e9d265036a3d519175e9ba	Bacteria	Proteobacteria	Gammaproteobacteria	Betaproteobacteriales	Burkholderiaceae	Basilea	0	0	0	0	1572	0	0	1158	0	0	0	0
4c8dd571c3b125786c75f0ebfe3eb64f	Bacteria	Proteobacteria	Gammaproteobacteria	Pasteurellales	Pasteurellaceae	uncultured	0	0	0	0	2537	0	0	0	0	0	0	0
615560869e545991e2ad8aa4794e8e52	Bacteria	Actinobacteria	Actinobacteria	Actinomycetales	Actinomycetaceae	Mobiluncus	0	0	0	0	0	0	0	2452	0	0	0	0
9471f849d92a5cfb7c5355170e56ce2c	Bacteria	Actinobacteria	Actinobacteria	Actinomycetales	Actinomycetaceae	Mobiluncus	0	0	0	0	0	0	0	28	0	2389	0	0
826ad00657b39f2f3ae867492e7dd762	Bacteria	Proteobacteria	Gammaproteobacteria	Pasteurellales	Pasteurellaceae	Pasteurella	0	0	0	0	0	0	0	2358	0	0	0	0
8feee57de6336d4ba877b1a00456f246	Bacteria	Firmicutes	Negativicutes	Selenomonadales	Veillonellaceae	Veillonella	0	0	0	0	2258	0	0	0	0	0	0	0
6d3a2aca0440665285a3f2f6b62c42f6	Bacteria	Proteobacteria	Gammaproteobacteria	Pasteurellales	Pasteurellaceae	Pasteurella	0	0	0	0	2254	0	0	0	0	0	0	0
6ea376acdfdb2ecfa0b91a8c1050dbad	Bacteria	Tenericutes	Mollicutes	Mycoplasmatales	Mycoplasmataceae	Mycoplasma	0	0	0	0	0	381	0	0	0	0	1868	0
945184b6386c192c0066e0a98a154780	Bacteria	Proteobacteria	Gammaproteobacteria	Enterobacteriales	Enterobacteriaceae	0.999963	0	60	0	0	14	17	79	0	241	0	5	1743
e1983ac87eaa264b5bc8ce7663af43a5	Bacteria	Proteobacteria	Gammaproteobacteria	Pasteurellales	Pasteurellaceae	uncultured	0	0	0	0	386	0	0	1716	0	0	0	0
9394ea9c816d7456e85534a201e8cfab	Bacteria	Firmicutes	Bacilli	Lactobacillales	Enterococcaceae	Enterococcus	0	0	0	0	0	0	0	45	0	1948	0	0
3d272a48c710c80c10f49378c79e5694	Bacteria	Fusobacteria	Fusobacteriia	Fusobacteriales	Leptotrichiaceae	1	0	0	0	0	0	0	0	1987	0	0	0	0
569653b1659271a290facfcedd0de061	Bacteria	Firmicutes	Bacilli	Lactobacillales	Enterococcaceae	Enterococcus	0	0	0	0	0	0	0	0	0	1935	0	0
813182ea6d145e9e136d2b602ba31646	Bacteria	Proteobacteria	Gammaproteobacteria	Betaproteobacteriales	Burkholderiaceae	Pelistega	0	0	0	0	0	0	0	1785	0	0	0	0
cd64f9b653d0444b04264fd6f09b715e	Bacteria	Firmicutes	Bacilli	Lactobacillales	Streptococcaceae	Streptococcus	0	0	0	0	1754	0	0	13	0	0	0	0
c004ac4ea464a05bea64280b1d73a571	Bacteria	Fusobacteria	Fusobacteriia	Fusobacteriales	Leptotrichiaceae	Streptobacillus	0	0	0	0	0	0	0	1736	0	0	0	0
ab45b04c5699abc49a09d6b480b45d07	Bacteria	Proteobacteria	Gammaproteobacteria	Betaproteobacteriales	Neisseriaceae	1	0	0	0	0	1418	0	0	184	0	0	0	0
72b9d1a98567ae1ca0ba7a0ec3eb0e34	Bacteria	Actinobacteria	Actinobacteria	Bifidobacteriales	Bifidobacteriaceae	Bifidobacterium	0	0	0	0	1584	0	0	0	0	0	0	0
f2851c07aeaa369962d16130e49e71a7	Bacteria	Firmicutes	Bacilli	Bacillales	Staphylococcaceae	Staphylococcus	87	40	0	0	844	216	0	26	67	57	110	73
cd8f395b2c0593b13fec6c874f4f563b	Bacteria	Actinobacteria	Actinobacteria	Micrococcales	Micrococcaceae	Kocuria	0	0	0	0	0	0	0	0	0	1446	0	21
3ed5850d034b54ac1034e0fe14252b20	Bacteria	Actinobacteria	Actinobacteria	Actinomycetales	Actinomycetaceae	Mobiluncus	0	0	0	0	0	0	0	0	0	1464	0	0
cdac6979de3da6b7878fde1f438c0267	Bacteria	Firmicutes	Negativicutes	Selenomonadales	Veillonellaceae	Veillonella	0	0	0	0	0	0	0	0	0	1324	0	0
0b7db4de475a4d5fc1e82db83ea3353c	Bacteria	Fusobacteria	Fusobacteriia	Fusobacteriales	Leptotrichiaceae	Streptobacillus	0	0	0	0	145	0	0	1170	0	0	0	0
3af3e6697a3674a9615d459ee9c71643	Bacteria	Firmicutes	Bacilli	Lactobacillales	Streptococcaceae	Streptococcus	0	0	0	0	1294	0	0	0	0	0	0	0
74912e520f8bb2de56dbeb981a1b0eac	Bacteria	Firmicutes	Negativicutes	Selenomonadales	Veillonellaceae	Veillonella	0	0	0	0	0	0	0	0	0	1262	0	0
e7dd01d01c0203abc3708549d99e4e9c	Bacteria	Firmicutes	Bacilli	Bacillales	Staphylococcaceae	Staphylococcus	0	15	0	0	0	0	37	0	0	943	0	194
c6038a1e859a902b6b6914fbaf7209f6	Bacteria	Actinobacteria	Actinobacteria	Micrococcales	Micrococcaceae	Rothia	0	0	0	0	1058	0	0	13	0	0	0	0
1310943401f9dee4d8ce3b0e33c1a2f5	Bacteria	Proteobacteria	Gammaproteobacteria	Cardiobacteriales	Cardiobacteriaceae	Suttonella	0	0	0	0	1016	0	0	0	0	6	0	0
69110bb2bfe82301fae065e86e0d59fb	Bacteria	Firmicutes	Negativicutes	Selenomonadales	Veillonellaceae	Veillonella	0	0	0	0	927	0	0	0	0	0	0	0
65641452be75528754b5ae258ba661c1	Bacteria	Firmicutes	Bacilli	Lactobacillales	Aerococcaceae	Aerococcus	0	134	652	3	2	74	15	2	0	3	2	0
298ffcd76293d9c7ca31a99f66898bac	Bacteria	Actinobacteria	Actinobacteria	Actinomycetales	Actinomycetaceae	Actinomyces	0	0	0	0	0	0	0	0	0	837	0	0
26ad3a7002b3cb0c0ea8a4084d2bf041	Bacteria	Fusobacteria	Fusobacteriia	Fusobacteriales	Leptotrichiaceae	Streptobacillus	0	0	0	0	0	0	0	801	0	0	0	0
9844eb34c836f27c313570311ebcae27	Bacteria	Actinobacteria	Actinobacteria	Actinomycetales	Actinomycetaceae	Mobiluncus	0	0	0	0	0	0	0	0	0	762	0	0
a85465267a84e3c023baf248f02d1b81	Bacteria	Actinobacteria	Actinobacteria	Bifidobacteriales	Bifidobacteriaceae	Bifidobacterium	0	0	0	0	756	0	0	0	0	0	0	0
8ce12e88f6b59bb09494567f0d678092	Bacteria	Proteobacteria	Alphaproteobacteria	Rhizobiales	Rhizobiaceae	Allorhizobium-Neorhizobium-Pararhizobium-Rhizobium	0	0	0	0	0	0	0	0	0	756	0	0
de1da037b781c30f7d09ca34d3d70d08	Bacteria	Firmicutes	Clostridia	Clostridiales	Lachnospiraceae	Lachnospiraceae NK3A20 group	0	0	0	0	0	0	0	0	0	739	0	0
edacf0b6b5999e656076eda003d67df3	Bacteria	Actinobacteria	Actinobacteria	Corynebacteriales	Corynebacteriaceae	Corynebacterium 1	0	0	0	0	0	0	0	0	0	730	0	0
398dc7bca775a8db368e8219ea3ed344	Bacteria	Proteobacteria	Gammaproteobacteria	Pasteurellales	Pasteurellaceae	uncultured	0	0	0	0	0	0	0	696	0	0	0	0
fd94bf5a8e2a81f72fcd840bbb9f6f64	Bacteria	Actinobacteria	Actinobacteria	Micrococcales	Dermacoccaceae	Dermacoccus	0	47	0	0	0	0	0	0	0	602	0	0
e0426b4fd36335cd4dce0c8eb6e1c2cb	Bacteria	Patescibacteria	Gracilibacteria	JGI 0000069-P22	uncultured bacterium	uncultured bacterium	0	0	0	0	37	0	0	564	0	0	0	0
724fa7539d31195ead29693ade3e7098	Bacteria	Firmicutes	Bacilli	Bacillales	Staphylococcaceae	Corticicoccus	0	0	0	0	0	0	0	0	0	596	0	0
9770a94fd40d8d30d94b903bbb2afa16	Bacteria	Proteobacteria	Gammaproteobacteria	Betaproteobacteriales	Burkholderiaceae	0.999997	0	0	0	0	562	0	0	29	0	0	0	0
8fa5e8a849ef8c340b45a39093f57e23	Bacteria	Actinobacteria	Coriobacteriia	Coriobacteriales	Atopobiaceae	Atopobium	0	0	0	0	312	0	0	219	0	0	0	0
3d5baff45729bf2214074c2e9f77ad10	Bacteria	Proteobacteria	Gammaproteobacteria	Pseudomonadales	Moraxellaceae	Acinetobacter	4	446	13	0	8	24	4	0	10	6	0	0
3263314beb6c746dee12289193181815	Bacteria	Actinobacteria	Actinobacteria	Micrococcales	Micrococcaceae	Nesterenkonia	0	0	0	0	0	0	0	0	0	502	0	0
b58577fdd399736545f2a7ce9dc5933d	Bacteria	Firmicutes	Bacilli	Bacillales	Staphylococcaceae	0.999989	0	0	0	0	0	0	0	0	0	501	0	0
9908fffab7ed4f3bec44cda2f5084d49	Bacteria	Firmicutes	Bacilli	Lactobacillales	Enterococcaceae	Enterococcus	0	35	0	0	10	11	0	0	9	335	97	0
8398398e6fc37b33e8c010e0323977a5	Bacteria	Bacteroidetes	Bacteroidia	Bacteroidales	Rikenellaceae	Rikenellaceae RC9 gut group	0	0	0	0	0	0	0	492	0	0	0	0
f9880315ba188d2335d5ff760d8c44b8	Bacteria	Actinobacteria	Coriobacteriia	Coriobacteriales	Atopobiaceae	Atopobium	0	0	0	0	0	0	0	0	0	478	0	0
550d54a1386bfb7d9df8076e69906b5a	Bacteria	Firmicutes	Bacilli	Lactobacillales	Enterococcaceae	Catellicoccus	0	475	0	0	0	0	0	0	0	0	0	0
0ca3cd1b3263560f14ac776cc284236c	Bacteria	Firmicutes	Erysipelotrichia	Erysipelotrichales	Erysipelotrichaceae	0.999999	0	0	0	0	0	0	0	0	0	441	0	0
4b9243da4d6fa5e09c00a302851869a4	Bacteria	Actinobacteria	Actinobacteria	Micrococcales	Micrococcaceae	Kocuria	0	0	0	0	44	173	194	0	22	0	0	0
1901467a81dc63f200d5dbf77133117b	Bacteria	Epsilonbacteraeota	Campylobacteria	Campylobacterales	Campylobacteraceae	Campylobacter	0	0	0	0	428	0	0	0	0	0	0	0
7f04015a200fc4d4a80f35fa084bde3a	Bacteria	Tenericutes	Mollicutes	Mycoplasmatales	Mycoplasmataceae	Mycoplasma	0	0	0	0	0	0	0	0	0	427	0	0
00bfbd27b6a64e7ad0328fa5b1555993	Bacteria	Actinobacteria	Actinobacteria	Micrococcales	0.988112		0	0	0	0	0	0	91	0	0	0	335	0
93d7eec18fca1ee300f2f4ef8f2f7816	Bacteria	Actinobacteria	Actinobacteria	Corynebacteriales	Corynebacteriaceae	Corynebacterium 1	0	0	0	0	0	0	0	0	0	404	0	0
ad75af6e73ab6f2a17d9d9bed4800c34	Bacteria	Actinobacteria	Actinobacteria	Micrococcales	Micrococcaceae	Rothia	0	0	0	0	0	0	374	0	0	0	23	0
8dc20b134f0b1c07b6cd6272d8f5d5b4	Bacteria	Bacteroidetes	Bacteroidia	Flavobacteriales	Weeksellaceae	Riemerella	0	0	0	0	387	0	0	0	0	0	0	0
fe1a60988f66fa704329246add36ec5d	Bacteria	Actinobacteria	Actinobacteria	Actinomycetales	Actinomycetaceae	Actinomyces	0	0	0	0	0	0	0	386	0	0	0	0
f5aa9e62dba98c5b96734ecd246dc9ee	Bacteria	Proteobacteria	Gammaproteobacteria	Pseudomonadales	Moraxellaceae	0.999593	0	29	0	0	6	0	0	0	0	330	0	0
b78b74739f6e99bf1ed587a9b6cd748d	Bacteria	Bacteroidetes	Bacteroidia	Cytophagales	Spirosomaceae	Spirosoma	0	0	0	0	0	0	0	0	0	362	0	0
74213697d1c22e4b0f31113bc7391312	Bacteria	Actinobacteria	Actinobacteria	Corynebacteriales	Corynebacteriaceae	Corynebacterium 1	0	0	0	0	0	0	0	0	0	357	0	0
6ae901aac0d6967c4da9a7841dd44866	Bacteria	Actinobacteria	Coriobacteriia	Coriobacteriales	Eggerthellaceae	0.992974	0	0	0	0	0	0	0	0	0	355	0	0
ff182e87b32dd1287e156f310daff277	Bacteria	Tenericutes	Mollicutes	Mycoplasmatales	Mycoplasmataceae	Mycoplasma	0	0	0	0	0	0	0	0	0	354	0	0
70c62e9bb085acb64f822935a1eb1f15	Bacteria	Actinobacteria	Actinobacteria	Micrococcales	Brevibacteriaceae	Brevibacterium	0	0	0	0	0	0	0	0	0	342	0	0
d374eebf2fd69a2cda07c93d258ad787	Bacteria	Firmicutes	Erysipelotrichia	Erysipelotrichales	Erysipelotrichaceae	Erysipelotrichaceae UCG-006	0	0	0	0	0	0	0	0	0	336	0	0
21450ecc35659926e0b24c8fa2829154	Bacteria	Firmicutes	Clostridia	Clostridiales	Ruminococcaceae	Fastidiosipila	0	0	0	0	0	0	0	331	0	0	0	0
6ca67ee450e9a52bad902a40dd5de220	Bacteria	Firmicutes	Bacilli	Lactobacillales	Lactobacillaceae	Lactobacillus	150	0	0	179	0	0	0	0	0	0	0	0
6a4f3b585169e61dae4f89ce7704a33b	Bacteria	Firmicutes	Clostridia	Clostridiales	Peptococcaceae	Peptococcus	0	0	0	0	0	0	0	0	0	323	0	0
882a110696d4e4311b97b63c3226e296	Bacteria	Actinobacteria	Actinobacteria	Actinomycetales	Actinomycetaceae	Actinomyces	0	0	0	0	0	0	0	0	0	317	0	0
4327c03ed341275d29135dc00517dd28	Bacteria	Bacteroidetes	Bacteroidia	Flavobacteriales	Weeksellaceae	Chryseobacterium	0	0	0	0	0	0	0	0	0	311	0	0
527060bb18733c1bf0fefe7f47fefc90	Bacteria	Actinobacteria	Actinobacteria	Micrococcales	Micrococcaceae	Nesterenkonia	0	0	0	0	0	22	0	0	0	287	0	0
6a50e4173938df6c148931741b8b9635	Bacteria	Proteobacteria	Gammaproteobacteria	Cardiobacteriales	Cardiobacteriaceae	Suttonella	0	0	0	0	0	0	0	304	0	0	0	0
3df8770bc7b2a19fd37c371ef37d95be	Bacteria	Firmicutes	Clostridia	Clostridiales	Family XIII	Family XIII AD3011 group	0	0	0	0	0	0	0	0	0	304	0	0
58ed883f2c8575442d2d2fb3fd915909	Bacteria	Deinococcus-Thermus	Deinococci	Deinococcales	Deinococcaceae	Deinococcus	0	0	0	0	0	0	0	0	0	301	0	0
240f278ed10f6655a017d1d319c697ed	Bacteria	Epsilonbacteraeota	Campylobacteria	Campylobacterales	Campylobacteraceae	Campylobacter	0	0	0	0	298	0	0	0	0	0	0	0
179d2e2180f8cd6005473cd3099ecee7	Bacteria	Tenericutes	Mollicutes	Mycoplasmatales	Mycoplasmataceae	Mycoplasma	0	0	0	0	0	298	0	0	0	0	0	0
fe5b867a508c1fe71eac03b2d7d41488	Bacteria	Actinobacteria	Actinobacteria	Corynebacteriales	Corynebacteriaceae	Corynebacterium 1	0	0	0	0	0	0	0	0	0	297	0	0
2d87dda99f208af0423dfdfe746f7595	Bacteria	Proteobacteria	Gammaproteobacteria	Cardiobacteriales	Cardiobacteriaceae	Suttonella	0	0	0	0	296	0	0	0	0	0	0	0
5555e862ed1dcf639063369c6bdde87f	Bacteria	Proteobacteria	Gammaproteobacteria	Oceanospirillales	Halomonadaceae	Salinicola	0	0	0	0	0	201	0	0	0	0	83	7
a60682a2e97fd42fa0416a0a2981dfa7	Bacteria	Actinobacteria	Actinobacteria	Actinomycetales	Actinomycetaceae	Mobiluncus	0	0	0	0	0	0	0	0	0	291	0	0
7efd8f3db17fcf14b225bf5271b5def6	Bacteria	Proteobacteria	Alphaproteobacteria	Rhodobacterales	Rhodobacteraceae	0.99998	0	0	0	0	0	0	189	0	0	0	95	0
b503d76e5f6f07ddb15148a5631658e8	Bacteria	Actinobacteria	Actinobacteria	Micrococcales	Microbacteriaceae	Leucobacter	0	0	0	0	0	0	0	0	0	279	0	0
fc28bd88bbe584cf951b8d93fbc9a4a3	Bacteria	Actinobacteria	Coriobacteriia	Coriobacteriales	Atopobiaceae	Atopobium	0	0	0	0	0	0	0	0	0	271	0	0
321bce1a0e3281e0aee4e9fd86c8d57c	Bacteria	Bacteroidetes	Bacteroidia	Flavobacteriales	Flavobacteriaceae	Flavobacterium	0	0	0	0	0	0	8	0	0	0	260	0
e166afb28dc7d02ad14c2c5e8d0ec59a	Bacteria	Proteobacteria	Gammaproteobacteria	Enterobacteriales	Enterobacteriaceae	Arsenophonus	0	0	261	0	0	0	0	0	0	0	0	0
a8cd9d55990b8a175743db42162ab384	Bacteria	Actinobacteria	Actinobacteria	Micrococcales	Dermabacteraceae	Dermabacter	0	0	0	0	0	18	239	0	0	0	0	0
3fe3f57d2742cb414f445114dc25daf0	Bacteria	Actinobacteria	Actinobacteria	Bifidobacteriales	Bifidobacteriaceae	Bifidobacterium	0	0	0	0	0	0	0	250	0	0	0	0
7816a8c721bef66bbce8005af65ffe8b	Bacteria	Actinobacteria	Actinobacteria	Actinomycetales	Actinomycetaceae	Mobiluncus	0	0	0	0	0	0	0	243	0	0	0	0
8c2615207f119b861b723c2e649928ee	Bacteria	Proteobacteria	Gammaproteobacteria	Betaproteobacteriales	Neisseriaceae	Conchiformibius	0	0	0	0	0	0	0	230	0	0	0	0
bdf8a26094624622d68509a87fa75ba7	Bacteria	Firmicutes	Bacilli	Bacillales	Bacillaceae	Bacillus	0	0	0	0	0	0	0	0	0	0	0	228
1c35e7a30bf0d4f42d9772f89f651b4f	Bacteria	Actinobacteria	Actinobacteria	Corynebacteriales	Corynebacteriaceae	Corynebacterium 1	0	0	0	0	0	43	158	0	0	0	26	0
4a336d39d438d07230fc80801eae7330	Bacteria	Proteobacteria	Gammaproteobacteria	Pasteurellales	Pasteurellaceae	0.999999	0	0	0	0	0	0	0	226	0	0	0	0
a6c123b03d9a09625e2fcaa06377ddc0	Bacteria	Firmicutes	Clostridia	Clostridiales	Lachnospiraceae	0.999995	0	0	0	0	0	0	0	0	0	226	0	0
f330e765325ac47997066c79007f76b7	Bacteria	Actinobacteria	Actinobacteria	Micrococcales	Dermabacteraceae	Brachybacterium	39	0	0	0	0	0	0	0	0	185	0	0
83e948f389f9d97b0c975afc880989e8	Bacteria	Firmicutes	Bacilli	Bacillales	Bacillaceae	Bacillus	0	14	0	0	0	0	0	0	0	0	0	210
99a393309594b9ff05808d70f441afd9	Bacteria	Firmicutes	Negativicutes	Selenomonadales	Veillonellaceae	Veillonella	0	0	0	0	0	0	0	0	0	223	0	0
882b3c2ce47f05a25d8c9950ebf0ec9b	Bacteria	Firmicutes	Negativicutes	Selenomonadales	Veillonellaceae	Veillonella	0	0	0	0	0	0	0	0	0	212	0	0
3491408fc631d7986a6bd0d5ce49bc7c	Bacteria	Epsilonbacteraeota	Campylobacteria	Campylobacterales	Helicobacteraceae	Helicobacter	0	0	0	0	0	0	0	0	0	0	210	0
97289cb895385c90f3d17371362ad94a	Bacteria	Firmicutes	Bacilli	Lactobacillales	Lactobacillaceae	Lactobacillus	72	0	0	134	0	0	0	0	0	0	0	0
e97965c548f0342a933e87f458cdd17e	Bacteria	Proteobacteria	Gammaproteobacteria	Pasteurellales	Pasteurellaceae	uncultured	0	0	0	0	0	0	0	206	0	0	0	0
65d43491988bfe557da4d86a5ba25dae	Bacteria	Firmicutes	Bacilli	Bacillales	Staphylococcaceae	Staphylococcus	0	103	15	0	0	0	17	0	0	37	0	33
28569dcda54deadba7ab22d397fc14ec	Bacteria	Firmicutes	Clostridia	Clostridiales	Ruminococcaceae	Fastidiosipila	0	0	0	0	0	0	0	205	0	0	0	0
68262884f1021c896f8e1bf7348d773c	Bacteria	Bacteroidetes	Bacteroidia	Flavobacteriales	Flavobacteriaceae	Flavobacterium	0	0	10	0	0	95	5	4	4	15	41	26
c6b65d007ca975c2186ff3cd2504a8b0	Bacteria	Firmicutes	Clostridia	Clostridiales	Lachnospiraceae	0.999996	0	0	0	0	0	0	0	0	0	199	0	0
3ec55df0737b9e9e3995c167e6893a08	Bacteria	Actinobacteria	Actinobacteria	Corynebacteriales	Corynebacteriaceae	Corynebacterium	0	0	0	0	0	0	196	0	0	0	0	0
86157fe7ddfb0f438dfb2299f276b2c8	Bacteria	Proteobacteria	Gammaproteobacteria	Enterobacteriales	Enterobacteriaceae	Arsenophonus	0	0	187	0	0	0	0	0	0	0	0	0
9c7585576d0014ab371d389d80184dac	Bacteria	Actinobacteria	Actinobacteria	Actinomycetales	Actinomycetaceae	Actinomyces	0	0	0	0	0	0	0	0	0	186	0	0
3675dce5a2101536c0a40a03db47976d	Bacteria	Actinobacteria	Actinobacteria	Corynebacteriales	Corynebacteriaceae	Corynebacterium 1	0	0	0	0	0	0	0	0	0	186	0	0
75cf2174116a75f636c819a6dafcdae2	Bacteria	Tenericutes	Mollicutes	Acholeplasmatales	Acholeplasmataceae	Acholeplasma	0	0	0	0	0	0	0	185	0	0	0	0
76ef849cc891dab81ddaf5b878438e83	Bacteria	Acidobacteria	Blastocatellia (Subgroup 4)	Blastocatellales	Blastocatellaceae	Blastocatella	0	0	0	0	0	0	0	0	0	184	0	0
33295f1846cff2bf9c88e15798fbc91d	Bacteria	Firmicutes	Bacilli	Bacillales	Bacillaceae	Anoxybacillus	0	0	0	0	0	0	0	0	0	0	184	0
457830e6975664dba1b5fdfc701b6219	Bacteria	Proteobacteria	Gammaproteobacteria	Betaproteobacteriales	Burkholderiaceae	0.737554	0	0	0	0	0	0	179	0	0	0	0	0
43b46fdc93dcb352d1050d59ac58d07c	Bacteria	Firmicutes	Negativicutes	Selenomonadales	Veillonellaceae	Veillonella	0	0	0	0	0	0	0	175	0	0	0	0
47fe5b9eeaad17c139e39a16068f34f6	Bacteria	Actinobacteria	Actinobacteria	Micrococcales	Cellulomonadaceae	Cellulomonas	18	0	0	0	0	0	0	0	0	155	0	0
13e4b650994fff193d389657d75ad825	Bacteria	Proteobacteria	Gammaproteobacteria	Enterobacteriales	Enterobacteriaceae	Arsenophonus	0	0	171	0	0	0	0	0	0	0	0	0
6b0ee0e6325f2ba28e17e8307a9a0aad	Bacteria	Actinobacteria	Coriobacteriia	Coriobacteriales	Atopobiaceae	Atopobium	0	0	0	0	170	0	0	0	0	0	0	0
f010bd51fa05284e5321c241e7e7954c	Bacteria	Bacteroidetes	Bacteroidia	Chitinophagales	Chitinophagaceae	0.999982	0	0	0	0	0	0	0	0	0	168	0	0
e6a6eeb9b7178cb79684d20c37e3be4c	Bacteria	Bacteroidetes	Bacteroidia	Chitinophagales	Chitinophagaceae	uncultured	0	0	0	0	0	0	0	0	0	164	0	0
826b190c61a3557cbff91f3be1bbc25d	Bacteria	Deinococcus-Thermus	Deinococci	Deinococcales	Deinococcaceae	Deinococcus	0	0	0	0	0	0	0	0	0	158	0	0
0dbf680e00aa85eb226b129f0adeff7e	Bacteria	Actinobacteria	Actinobacteria	Micrococcales	Dermacoccaceae	Dermacoccus	0	60	16	0	11	0	0	0	0	70	0	0
5b9b09a6081f7bcff2c1f09a7603aee3	Bacteria	Firmicutes	Clostridia	Clostridiales	Peptostreptococcaceae	Peptostreptococcus	0	0	0	0	0	0	0	0	0	155	0	0
d6efd2da2728fd74ded268122ee05036	Bacteria	Proteobacteria	Alphaproteobacteria	Sphingomonadales	Sphingomonadaceae	Sphingomonas	0	0	0	0	0	0	0	0	0	153	0	0
25320867575c23e086aeff244f7b68bd	Bacteria	Bacteroidetes	Bacteroidia	Flavobacteriales	Weeksellaceae	Chryseobacterium	0	0	0	0	0	0	30	0	0	0	122	0
4257322ef05a95a8810f63de58a0bb44	Bacteria	Actinobacteria	Actinobacteria	Propionibacteriales	Nocardioidaceae	Nocardioides	0	0	0	0	0	0	0	0	0	150	0	0
ee76384ae44917044fe25a04f0f62792	Bacteria	Acidobacteria	Blastocatellia (Subgroup 4)	Blastocatellales	Blastocatellaceae	1	0	0	0	0	0	0	0	0	0	150	0	0
0a24ce71891a44c377868599d03037e9	Bacteria	Fusobacteria	Fusobacteriia	Fusobacteriales	Leptotrichiaceae	1	0	0	0	0	0	0	0	0	0	149	0	0
f170038552d86837a84f83fea7b958a2	Bacteria	Tenericutes	Mollicutes	Mycoplasmatales	Mycoplasmataceae	Mycoplasma	0	0	0	0	37	0	0	108	0	0	0	0
97a517e8982ed656ee0601ab6ce3fc17	Bacteria	Actinobacteria	Actinobacteria	Micrococcales	Micrococcales Incertae Sedis	Timonella	0	0	0	0	0	0	0	0	0	144	0	0
73f531ddc7ef7e759ba1ca07514a38c4	Bacteria	Proteobacteria	Alphaproteobacteria	Sphingomonadales	Sphingomonadaceae	0.999786	0	0	0	0	0	0	0	0	0	143	0	0
bb61551b7dd4f6e229b8e7a0286162ae	Bacteria	Deinococcus-Thermus	Deinococci	Deinococcales	Deinococcaceae	Deinococcus	0	0	0	0	0	0	0	0	0	136	0	0
3ca5e384c54bdaa72f5dc9a154fe2723	Bacteria	Actinobacteria	Actinobacteria	Pseudonocardiales	Pseudonocardiaceae	Actinomycetospora	0	0	0	0	0	0	0	0	0	135	0	0
cedd1ed4e9f3bf4fbdf8a91d4cd90455	Bacteria	Actinobacteria	Actinobacteria	Micrococcales	Intrasporangiaceae	0.973802	0	0	0	0	0	0	0	0	0	133	0	0
e72785c26c292b5978c0d393a0ebae42	Bacteria	Bacteroidetes	Bacteroidia	Flavobacteriales	Weeksellaceae	uncultured	0	0	0	0	0	0	0	0	0	130	0	0
6d95bd29cb719f31899482adcd6f05d0	Bacteria	Actinobacteria	Actinobacteria	Corynebacteriales	Corynebacteriaceae	Corynebacterium 1	9	0	0	0	0	0	0	0	0	119	0	0
b67e6f546e7c78d3234550809e52016c	Bacteria	Firmicutes	Negativicutes	Selenomonadales	Veillonellaceae	Veillonella	0	0	0	0	0	0	0	0	0	125	0	0
c5d89d59ea2012e0bccf7a47f3b9a10b	Bacteria	Proteobacteria	Alphaproteobacteria	Rhizobiales	Rhizobiaceae	Aureimonas	0	0	0	0	0	0	0	0	0	124	0	0
5673ae66819e3bdbbc09461e4959159e	Bacteria	Proteobacteria	Gammaproteobacteria	Enterobacteriales	Enterobacteriaceae	Pantoea	0	0	0	0	0	0	0	0	0	0	0	123
2bd38d7acb98083f434f8fb4968eae46	Bacteria	Actinobacteria	Actinobacteria	Propionibacteriales	Nocardioidaceae	Nocardioides	0	0	0	0	0	0	0	0	0	122	0	0
dd37aa458e5a97de55ebc2f5a3cf3eda	Bacteria	Fusobacteria	Fusobacteriia	Fusobacteriales	Leptotrichiaceae	1	0	0	0	0	121	0	0	0	0	0	0	0
d01941d10dc0e1b5b9f16ad43f87f4b7	Bacteria	Patescibacteria	Gracilibacteria	Gracilibacteria bacterium oral taxon 873	Gracilibacteria bacterium oral taxon 873	Gracilibacteria bacterium oral taxon 873	0	0	0	0	118	0	0	0	0	0	0	0
7df62aff96542e709b665ee2d0cf826c	Bacteria	Actinobacteria	Actinobacteria	Micrococcales	Intrasporangiaceae	Phycicoccus	0	0	0	0	0	0	0	0	0	116	0	0
32e7092277479dd9939ab309a23d83d1	Bacteria	Actinobacteria	Actinobacteria	Micrococcales	0.999999		0	0	0	0	0	0	0	0	0	115	0	0
3e18c76f25c857fbaf81b48d5df45e64	Bacteria	Actinobacteria	Actinobacteria	Micrococcales	Dermabacteraceae	0.999734	0	0	0	0	0	0	103	0	0	0	11	0
0525a22d1aa0a97c8fe1da7a18b73bb5	Bacteria	Bacteroidetes	Bacteroidia	Cytophagales	Spirosomaceae	Spirosoma	0	0	0	0	0	0	0	0	0	114	0	0
2a66f65cfe51cd3e58286fc36c61303c	Bacteria	Firmicutes	Bacilli	Bacillales	Staphylococcaceae	0.999965	0	0	0	0	0	0	0	0	0	114	0	0
6f0327fe1c132480ffd1bf9790249693	Bacteria	Tenericutes	Mollicutes	Mycoplasmatales	Mycoplasmataceae	Mycoplasma	0	0	0	0	113	0	0	0	0	0	0	0
509abb187544ba1f6d8bab49e7b69fa3	Bacteria	Proteobacteria	Alphaproteobacteria	Sphingomonadales	Sphingomonadaceae	Sphingomonas	0	0	0	0	0	0	0	0	0	110	0	0
b6512b9261fa1887b8b9f434a0671449	Bacteria	Proteobacteria	Deltaproteobacteria	Desulfovibrionales	Desulfovibrionaceae	Desulfovibrio	0	0	0	0	0	0	110	0	0	0	0	0
c886f2b415b735e4517d2cd5dfcfe63e	Bacteria	Firmicutes	Bacilli	Bacillales	Staphylococcaceae	Staphylococcus	0	0	0	0	0	0	0	0	0	109	0	0
ad88f38c001f3cc083825fd5aabf4343	Bacteria	Deinococcus-Thermus	Deinococci	Deinococcales	Deinococcaceae	Deinococcus	0	0	0	0	0	0	0	0	0	108	0	0
3c22fe0e805afbc2f06b0cf7ee73c35a	Bacteria	Firmicutes	Clostridia	Clostridiales	Ruminococcaceae	Fastidiosipila	0	0	0	0	0	0	0	106	0	0	0	0
69ea81338873305cc5147c188fa0064d	Bacteria	Firmicutes	Clostridia	Clostridiales	Lachnospiraceae	Lachnospiraceae FE2018 group	0	0	0	0	0	0	0	0	0	105	0	0
6190fcd56dcd8f0dd6886a3f7f35e377	Bacteria	Actinobacteria	Actinobacteria	Micrococcales	Microbacteriaceae	0.998364	0	0	0	0	0	0	104	0	0	0	0	0
9b1de8cc0a0295a38a60f906653fea94	Bacteria	Proteobacteria	Gammaproteobacteria	Pasteurellales	Pasteurellaceae	Gallibacterium	0	0	0	0	0	0	0	0	0	102	0	0
4161264573de3b159b68504e4082f198	Bacteria	Actinobacteria	Actinobacteria	Micrococcales	Micrococcaceae	Kocuria	0	0	0	0	0	0	39	0	0	0	62	0
2890bd6791b80afd313379f2bcecfdf6	Bacteria	Bacteroidetes	Bacteroidia	Bacteroidales	Rikenellaceae	Rikenellaceae RC9 gut group	0	0	0	0	0	0	0	100	0	0	0	0
40c00caf4aba9abc8cf5384e6e8e438c	Bacteria	Proteobacteria	Gammaproteobacteria	Enterobacteriales	Enterobacteriaceae	0.999921	0	0	0	0	0	0	0	0	61	0	0	39
8331a1d597bff17cf09e2542dd6c5d42	Bacteria	Proteobacteria	Gammaproteobacteria	Pseudomonadales	Moraxellaceae	Psychrobacter	0	0	0	0	0	0	62	0	0	0	38	0
c044ced596d53a61fb42056dd369fc13	Bacteria	Proteobacteria	Gammaproteobacteria	Pseudomonadales	Moraxellaceae	Acinetobacter	0	31	0	0	0	0	0	0	0	0	0	68
677a2df95c8f9736528f9350cde2ddb4	Bacteria	Firmicutes	Erysipelotrichia	Erysipelotrichales	Erysipelotrichaceae	Solobacterium	0	0	0	0	0	0	0	0	0	99	0	0
71dbcfd8e4634295ef2b7ac8aa2ae4c8	Bacteria	Actinobacteria	Actinobacteria	Frankiales	Geodermatophilaceae	Antricoccus	0	0	0	0	0	0	0	0	0	98	0	0
8391120248ccdfa2652fcd486e3dc48f	Bacteria	Actinobacteria	Actinobacteria	Actinomycetales	Actinomycetaceae	Actinomyces	0	0	0	0	0	0	0	0	0	97	0	0
051322268c9fa95e3203cb043afb3bc2	Bacteria	Actinobacteria	Acidimicrobiia	Microtrichales	uncultured	0.702012	0	0	0	0	0	0	0	0	0	97	0	0
b1099ee3ded8846aee3491a489e50de0	Bacteria	Actinobacteria	Actinobacteria	Micrococcales	Beutenbergiaceae	Salana	0	0	0	0	0	0	0	0	0	97	0	0
651692b0db2d72bbef18a1495d530326	Bacteria	Bacteroidetes	Bacteroidia	Chitinophagales	Chitinophagaceae	uncultured	0	0	0	0	0	0	0	0	0	96	0	0
5aec9bd35889489e4a05c78a82358060	Bacteria	Proteobacteria	Gammaproteobacteria	Pseudomonadales	Pseudomonadaceae	Pseudomonas	0	0	0	0	0	0	0	0	0	0	0	93
d15bc449222795a9ff230013aa633686	Bacteria	Proteobacteria	Gammaproteobacteria	Pseudomonadales	Moraxellaceae	Acinetobacter	0	39	15	0	0	0	0	0	0	0	38	0
561c5e64676871ff70b2b7a281ce8b39	Bacteria	Firmicutes	Negativicutes	Selenomonadales	Veillonellaceae	Veillonella	47	0	0	44	0	0	0	0	0	0	0	0
61fb2200daa4f0e3ebf95a0d682c7b37	Bacteria	Actinobacteria	Actinobacteria	Bifidobacteriales	Bifidobacteriaceae	Bifidobacterium	0	0	0	0	0	0	0	90	0	0	0	0
168bddfbe98c7f3721b36f29dc1a94ae	Bacteria	Firmicutes	Erysipelotrichia	Erysipelotrichales	Erysipelotrichaceae	Erysipelotrichaceae UCG-006	0	0	0	0	0	0	0	0	0	90	0	0
404344d45b20629b4c99d29eaefe6054	Bacteria	Proteobacteria	Alphaproteobacteria	Rhizobiales	Rhizobiaceae	Aureimonas	0	0	0	0	0	0	0	0	0	90	0	0
e6b60ff1e74d77fa5f2c63d3b19ce15d	Bacteria	Actinobacteria	Actinobacteria	Propionibacteriales	Nocardioidaceae	Nocardioides	0	0	0	0	0	0	0	0	0	90	0	0
c51318150f399c6a44d58cf9b6d85d3d	Bacteria	Actinobacteria	Actinobacteria	Micrococcales	Dermacoccaceae	Flexivirga	0	0	0	0	0	0	0	0	0	89	0	0
4a97f30401e751b4ab95285d52081371	Bacteria	Proteobacteria	Alphaproteobacteria	Rhizobiales	Rhizobiaceae	Aliihoeflea	0	0	0	0	0	0	0	0	0	88	0	0
b00e9e76208b2e27140e2c0db1359c7a	Bacteria	Actinobacteria	Actinobacteria	Propionibacteriales	Nocardioidaceae	Nocardioides	0	0	0	0	0	0	0	0	0	88	0	0
bc36214890a26655bb0101cf1456eef4	Bacteria	Proteobacteria	Gammaproteobacteria	Pseudomonadales	Moraxellaceae	Acinetobacter	0	0	0	0	0	36	0	0	0	0	0	51
0c5d2114ee9993714e590b3f7cb4e9ef	Bacteria	Proteobacteria	Gammaproteobacteria	Betaproteobacteriales	Burkholderiaceae	Massilia	0	0	0	0	0	0	87	0	0	0	0	0
d2303ed3038af1e0266a67c077e12fdc	Bacteria	Bacteroidetes	Bacteroidia	Bacteroidales	Tannerellaceae	Parabacteroides	0	0	0	0	0	0	87	0	0	0	0	0
5765f693c409ffe15ac1bcda43d790c1	Bacteria	Proteobacteria	Gammaproteobacteria	Pasteurellales	Pasteurellaceae	Actinobacillus	0	0	0	0	0	0	0	85	0	0	0	0
a532035f402a8db4dce49bfc665d4f20	Bacteria	Actinobacteria	Actinobacteria	Micrococcales	Microbacteriaceae	Leucobacter	0	0	0	0	0	0	0	0	0	84	0	0
891459e54ba6bd7283d775a577ce0121	Bacteria	Firmicutes	Clostridia	Clostridiales	Lachnospiraceae	0.999987	0	0	0	0	0	0	0	0	0	84	0	0
0c579d21280801f02a641e1608606927	Bacteria	Actinobacteria	Actinobacteria	Micrococcales	Micrococcaceae	Micrococcus	0	0	5	0	0	0	0	0	0	0	0	78
b12a7ec1781e0937256ac73b8dcf68af	Bacteria	Actinobacteria	Actinobacteria	Micrococcales	Micrococcaceae	0.999888	0	0	0	0	0	0	0	0	0	82	0	0
6a7a6fed3a850c6bab631c438c0556c4	Bacteria	Actinobacteria	Actinobacteria	Micrococcales	Micrococcaceae	Glutamicibacter	0	0	0	0	0	0	0	0	0	2	0	79
81d95e4961d4972d823115ef6e881770	Bacteria	Firmicutes	Negativicutes	Selenomonadales	Veillonellaceae	Veillonella	0	0	0	0	0	0	0	78	0	0	0	0
e7a5d193a979502d66ea6c4aa0824711	Bacteria	Actinobacteria	Actinobacteria	Actinomycetales	Actinomycetaceae	Actinomyces	0	0	0	0	0	0	0	78	0	0	0	0
d7351e10c4ad0106535fe66750a7d049	Bacteria	Actinobacteria	Actinobacteria	Pseudonocardiales	Pseudonocardiaceae	Actinomycetospora	0	0	0	0	0	0	0	8	0	70	0	0
b3d2cc3b9f0184830bec2ef73bcc6166	Bacteria	Firmicutes	Bacilli	Lactobacillales	Streptococcaceae	Lactococcus	0	58	0	0	19	0	0	0	0	0	0	0
3866df32dcca6137dde92328feadd5f7	Bacteria	Actinobacteria	Actinobacteria	Micrococcales	Micrococcaceae	Nesterenkonia	0	0	0	0	0	0	0	0	0	77	0	0
4fd020cc05c94487aaf3160727ea24d2	Bacteria	Firmicutes	Clostridia	Clostridiales	Lachnospiraceae	0.998809	0	0	0	0	0	0	0	0	0	77	0	0
d114fb4c335125128be28401522dd41a	Bacteria	Firmicutes	Bacilli	Lactobacillales	Streptococcaceae	Lactococcus	0	30	0	0	9	0	10	0	0	21	0	6
49088d20fc7109722171966d57a40f56	Bacteria	Deinococcus-Thermus	Deinococci	Deinococcales	Deinococcaceae	Deinococcus	0	0	0	0	0	0	0	0	0	74	0	0
0356b8bf9fd15d2b45124228f1e8a464	Bacteria	Proteobacteria	Alphaproteobacteria	Rhizobiales	Devosiaceae	Devosia	0	0	0	0	0	0	0	0	0	74	0	0
dcd91b1739f8e8df98d4edbf2e103ee8	Bacteria	Actinobacteria	Actinobacteria	Micrococcales	Micrococcaceae	Nesterenkonia	0	0	0	0	0	0	0	0	0	74	0	0
e6eef0d6ebb8357a915ee56bad0da69c	Bacteria	Actinobacteria	Actinobacteria	Actinomycetales	Actinomycetaceae	Actinomycetaceae bacterium S4-S8	0	0	0	0	0	0	0	0	0	72	0	0
396b6875e225e3991d85b1e0a290f3fa	Bacteria	Actinobacteria	Actinobacteria	Micrococcales	Micrococcaceae	Nesterenkonia	0	0	11	0	0	0	0	0	0	0	0	61
c2775bc6f5fc5c017a3c559cb407b0eb	Bacteria	Actinobacteria	Actinobacteria	Micrococcales	Micrococcaceae	Nesterenkonia	0	0	0	0	0	0	0	0	0	0	0	70
f89d294c133e0749d67de695d55a6f29	Bacteria	Actinobacteria	Actinobacteria	Corynebacteriales	Corynebacteriaceae	Corynebacterium	70	0	0	0	0	0	0	0	0	0	0	0
d7348b86110af99c20176a0c0aa0697a	Bacteria	Cyanobacteria	Melainabacteria	Obscuribacterales	uncultured cyanobacterium	uncultured cyanobacterium	70	0	0	0	0	0	0	0	0	0	0	0
df23c74e67eb318eb1d98559083fb337	Bacteria	Planctomycetes	Phycisphaerae	Tepidisphaerales	WD2101 soil group	0.999985	0	0	0	0	0	0	0	0	0	0	70	0
3142a701cff20c85c782ebadcc7514cc	Bacteria	Actinobacteria	Actinobacteria	Propionibacteriales	Nocardioidaceae	Nocardioides	0	0	0	0	0	0	0	0	0	68	0	0
3cc0444645a61801bb2f118c8000eb07	Bacteria	Actinobacteria	Actinobacteria	Corynebacteriales	Corynebacteriaceae	Corynebacterium 1	0	0	0	0	0	0	0	0	0	68	0	0
82c93691c41ae26b848e381f0feeef28	Bacteria	Actinobacteria	Actinobacteria	Propionibacteriales	Nocardioidaceae	Nocardioides	0	0	0	0	0	0	0	0	0	67	0	0
c2c2488e26171b81306c13c659ad337d	Bacteria	Bacteroidetes	Bacteroidia	Chitinophagales	Chitinophagaceae	uncultured	0	0	0	0	0	0	0	0	0	67	0	0
3ebe761bfb1238c87195d431f41bf976	Bacteria	Proteobacteria	Gammaproteobacteria	Pseudomonadales	Moraxellaceae	Acinetobacter	0	33	0	4	0	0	29	0	0	0	0	0
106624465ca4d1f9b3359ae336d46291	Bacteria	Actinobacteria	Actinobacteria	Micrococcales	Micrococcaceae	Kocuria	0	0	0	0	0	66	0	0	0	0	0	0
3250d03cf2a376107df9cb7646c42ece	Bacteria	Bacteroidetes	Bacteroidia	Chitinophagales	Chitinophagaceae	Taibaiella	0	0	0	0	0	0	0	0	0	66	0	0
8b934309291e1b00e3b33cea39ee3b6b	Bacteria	Actinobacteria	Actinobacteria	Micrococcales	Micrococcaceae	0.995128	0	0	0	0	66	0	0	0	0	0	0	0
c3765b1b2109167e7116114e47ec42f7	Bacteria	Patescibacteria	Gracilibacteria	Gracilibacteria bacterium oral taxon 873	Gracilibacteria bacterium oral taxon 873	Gracilibacteria bacterium oral taxon 873	0	0	0	0	0	0	0	63	0	0	0	0
72f9e9afcc03ad4daa440ceae7b26211	Bacteria	Actinobacteria	Actinobacteria	Frankiales	Frankiaceae	Jatrophihabitans	0	0	0	0	0	0	0	0	0	63	0	0
b6910d028fa07792164800401ad25bb5	Bacteria	Actinobacteria	Actinobacteria	Propionibacteriales	Nocardioidaceae	0.999996	0	0	0	0	0	0	0	0	0	63	0	0
f44982840300b9a4a510250a1980ea30	Bacteria	Actinobacteria	Actinobacteria	Micrococcales	Micrococcaceae	Kocuria	0	0	0	0	0	0	0	0	0	63	0	0
13f04f6740c0ec68f9e324f929a84fdd	Bacteria	Actinobacteria	Actinobacteria	Propionibacteriales	Nocardioidaceae	1	0	0	0	0	0	0	0	0	0	63	0	0
509abaa23df0344248a76285cb064311	Bacteria	Actinobacteria	Actinobacteria	Propionibacteriales	Nocardioidaceae	Nocardioides	0	0	0	0	0	0	0	0	0	62	0	0
575ab75cebefd22be044fc7f4ea151aa	Bacteria	Actinobacteria	Coriobacteriia	Coriobacteriales	Atopobiaceae	Atopobium	0	0	0	0	0	0	0	0	0	62	0	0
3b94c19ef326eea0918e1c3d244c999c	Bacteria	Proteobacteria	Gammaproteobacteria	Enterobacteriales	Enterobacteriaceae	0.999969	0	0	0	0	0	0	0	0	0	0	0	61
f5b0249ff9f198e3c45dabbe33033e1d	Bacteria	Actinobacteria	Actinobacteria	Micrococcales	Micrococcaceae	Kocuria	0	16	0	0	0	0	0	0	0	0	0	45
b2ea9ccd53772e114d90db37dab66930	Bacteria	Actinobacteria	Actinobacteria	Micrococcales	Microbacteriaceae	Leucobacter	0	0	0	0	0	0	40	0	0	0	21	0
0f372d33b140e0f06111fc9b6f107072	Bacteria	Proteobacteria	Alphaproteobacteria	Sphingomonadales	Sphingomonadaceae	Qipengyuania	0	0	0	0	0	0	0	0	0	61	0	0
dee266e9ea0a3c14d6175087f92cc3e1	Bacteria	Actinobacteria	Actinobacteria	Bifidobacteriales	Bifidobacteriaceae	0.999987	32	0	0	28	0	0	0	0	0	0	0	0
ea403646ed22d679fa4586263d8fc32f	Bacteria	Proteobacteria	Gammaproteobacteria	Pseudomonadales	Moraxellaceae	Acinetobacter	0	26	0	0	0	0	0	0	0	0	0	34
097f92d2db0ab2920722661250ea131a	Bacteria	Bacteroidetes	Bacteroidia	Chitinophagales	Chitinophagaceae	0.999989	0	0	0	0	0	0	0	0	0	60	0	0
41070e77a1688dc3fa69653d5983495c	Bacteria	Rokubacteria	NC10	Methylomirabilales	Methylomirabilaceae	Candidatus Methylomirabilis	0	0	0	0	0	0	58	0	0	0	0	0
73b445a6e5c98ddec39e8fd4167850f7	Bacteria	Epsilonbacteraeota	Campylobacteria	Campylobacterales	Campylobacteraceae	Campylobacter	0	0	0	0	0	0	0	56	0	0	0	0
5c60f84b3d868e8544e0b7805e20ae77	Bacteria	Proteobacteria	Gammaproteobacteria	Pseudomonadales	Moraxellaceae	Acinetobacter	0	24	0	0	0	0	32	0	0	0	0	0
81651bc78ea70abd0de5367ad35ece72	Bacteria	Elusimicrobia	Endomicrobia	Endomicrobiales	Endomicrobiaceae	Candidatus Endomicrobium	0	0	0	0	0	0	56	0	0	0	0	0
fb3db7569fe6a4ecfd209cccde174e56	Bacteria	Proteobacteria	Deltaproteobacteria	Desulfovibrionales	Desulfovibrionaceae	Desulfovibrio	0	0	0	0	0	0	56	0	0	0	0	0
21e2488f6f146f1265a302a64a77c508	Bacteria	Firmicutes	Clostridia	Clostridiales	Ruminococcaceae	Ruminococcaceae UCG-014	0	0	0	0	0	0	0	55	0	0	0	0
f33906dc49c296b3081aa788dc6bdfa9	Bacteria	Actinobacteria	Actinobacteria	Micrococcales	Beutenbergiaceae	0.821697	0	0	0	0	0	0	0	0	0	54	0	0
12af1e0508d0f60f55e0b57f57eea2be	Bacteria	Deinococcus-Thermus	Deinococci	Deinococcales	Deinococcaceae	Deinococcus	0	0	0	0	0	0	54	0	0	0	0	0
e9c6c543a947b91974f8faedb12d0042	Bacteria	Firmicutes	Clostridia	Clostridiales	Ruminococcaceae	Fastidiosipila	0	0	0	0	0	0	0	53	0	0	0	0
6c561dd3eec5b2af9f0b5b6b778a3caa	Bacteria	Firmicutes	Clostridia	Clostridiales	Ruminococcaceae	uncultured	0	0	0	0	0	0	53	0	0	0	0	0
b3f86a8027aa9dd78e70cc30115b986d	Bacteria	Actinobacteria	Actinobacteria	Micrococcales	Brevibacteriaceae	Sediminivirga	53	0	0	0	0	0	0	0	0	0	0	0
9acb555d3c5dd77e9035a661e7ad1bb6	Bacteria	Firmicutes	Clostridia	Clostridiales	Clostridiaceae 1	Clostridium sensu stricto 1	0	0	0	0	0	0	0	0	0	0	52	0
c313ab1d162f41b1aacde421e79e529d	Bacteria	Firmicutes	Bacilli	Lactobacillales	Streptococcaceae	Streptococcus	0	0	0	0	0	0	0	52	0	0	0	0
f1211c8d52033fb37b642899db351a00	Bacteria	Actinobacteria	Actinobacteria	Micromonosporales	Micromonosporaceae	Actinoplanes	0	0	0	0	0	52	0	0	0	0	0	0
344407f4be9664af66fcab66b5fb0d31	Bacteria	Firmicutes	Erysipelotrichia	Erysipelotrichales	Erysipelotrichaceae	0.99998	0	0	0	0	0	0	0	51	0	0	0	0
dfe418d81872d8dadab9a57330104ce8	Bacteria	Bacteroidetes	Bacteroidia	Bacteroidales	Rikenellaceae	Rikenellaceae RC9 gut group	0	0	0	0	51	0	0	0	0	0	0	0
8aa900b80f428e6dab332381bb5eabca	Bacteria	Actinobacteria	Coriobacteriia	Coriobacteriales	Atopobiaceae	Atopobium	0	0	0	0	0	0	0	0	0	51	0	0
6c283ca8341e659938109bf8031d0271	Bacteria	Firmicutes	Negativicutes	Selenomonadales	Veillonellaceae	Veillonella	0	0	0	0	0	0	0	50	0	0	0	0
8854f9aa583b5f856dff31c01c1eb0f7	Bacteria	Acidobacteria	Blastocatellia (Subgroup 4)	Blastocatellales	Blastocatellaceae	Aridibacter	0	0	0	0	0	0	0	0	0	50	0	0
6c2c7a52cfec0ac70b57b98f1de148c4	Bacteria	Proteobacteria	Alphaproteobacteria	Rhizobiales	Rhizobiaceae	Aureimonas	0	0	0	0	0	0	0	0	0	50	0	0
195a54476a1802d75e0e773601fe964b	Bacteria	Actinobacteria	Actinobacteria	Corynebacteriales	Corynebacteriaceae	Corynebacterium	0	0	0	0	0	0	0	0	0	49	0	0
364862569a47f3596cee308fa3ca78b5	Bacteria	Firmicutes	Clostridia	Clostridiales	Lachnospiraceae	0.999973	0	0	3	0	0	0	28	0	0	0	0	18
807c13ec5fdd297f8bb3c5d54e457a9d	Bacteria	Firmicutes	Bacilli	Bacillales	Bacillaceae	Bacillus	0	0	0	0	0	0	0	0	0	0	49	0
db1d8e2a3ec12bdf03df47b1aab59bcd	Bacteria	Actinobacteria	Actinobacteria	Corynebacteriales	Corynebacteriaceae	Corynebacterium 1	0	0	0	0	0	0	0	0	0	0	49	0
e7da68437a37a0b66d664d41e544e756	Bacteria	Actinobacteria	Coriobacteriia	Coriobacteriales	Eggerthellaceae	Gordonibacter	0	0	0	0	0	0	0	0	0	49	0	0
25fe23e989514e818f4bc1f680ad6da1	Bacteria	Firmicutes	Bacilli	Bacillales	Family XII	Exiguobacterium	0	0	0	0	0	0	0	0	0	0	0	48
7389b6c11a50061a457df7ef95f06d22	Bacteria	Actinobacteria	Actinobacteria	Pseudonocardiales	Pseudonocardiaceae	Pseudonocardia	0	0	0	0	0	0	0	0	0	20	16	12
dcba105f35d8ebc9e22269c7491ad3a7	Bacteria	Proteobacteria	Gammaproteobacteria	Xanthomonadales	Xanthomonadaceae	Stenotrophomonas	0	0	13	0	0	34	0	0	0	0	0	0
d3ba704b8afd48dd10b3c160c69011f4	Bacteria	FBP	1				0	0	0	0	0	0	0	0	0	47	0	0
932d18bb3b2f8bf11e638f288a7e3b85	Bacteria	Tenericutes	Mollicutes	Mycoplasmatales	Mycoplasmataceae	Mycoplasma	0	0	0	0	0	0	0	46	0	0	0	0
07a8012c5e5a8d0cb0e5615a17377fe2	Bacteria	Deinococcus-Thermus	Deinococci	Deinococcales	Deinococcaceae	Deinococcus	0	0	0	0	0	0	0	0	0	46	0	0
30e1ccb15075b992c700db83957820ad	Bacteria	Planctomycetes	Phycisphaerae	Tepidisphaerales	WD2101 soil group	uncultured bacterium	0	0	0	0	0	0	0	0	0	46	0	0
7c676b4b44b8001d93fb0f49d378b035	Bacteria	Proteobacteria	Alphaproteobacteria	Rhizobiales	Beijerinckiaceae	uncultured	0	0	0	0	0	0	0	0	0	46	0	0
91df569cc7570ac940eb1296a9487bff	Bacteria	Acidobacteria	Acidobacteriia	Solibacterales	Solibacteraceae (Subgroup 3)	Bryobacter	0	0	0	0	0	46	0	0	0	0	0	0
7a95a9292be8405863db28a8bce4378d	Bacteria	Actinobacteria	Actinobacteria	Corynebacteriales	Corynebacteriaceae	Corynebacterium	30	0	0	15	0	0	0	0	0	0	0	0
86b8335e4682594fb6427189c82cfc9c	Bacteria	Bacteroidetes	Bacteroidia	Chitinophagales	Chitinophagaceae	uncultured	0	0	0	0	0	0	0	0	0	44	0	0
df2d8fe69b9c374f09edb66d609185aa	Bacteria	Bacteroidetes	Bacteroidia	Flavobacteriales	Weeksellaceae	Chryseobacterium	0	0	0	0	0	0	0	0	0	0	44	0
a5441376a66918751f2d29be8c47e5a2	Bacteria	Actinobacteria	Actinobacteria	Actinomycetales	Actinomycetaceae	Varibaculum	0	0	0	0	0	0	0	0	0	43	0	0
6a66c2871b73388229933eac40f4f489	Bacteria	Proteobacteria	Gammaproteobacteria	Pasteurellales	Pasteurellaceae	Gallibacterium	0	0	0	0	0	0	0	0	0	42	0	0
e5c19d7800b18015f3a917fc015fc42f	Bacteria	Proteobacteria	Gammaproteobacteria	Pseudomonadales	Moraxellaceae	Enhydrobacter	2	0	40	0	0	0	0	0	0	0	0	0
85c3516ca7d596110a97e3ef304c7119	Bacteria	Bacteroidetes	Bacteroidia	Bacteroidales	Tannerellaceae	Parabacteroides	0	0	0	0	0	0	42	0	0	0	0	0
ae86f695fba3b7a5a5882a655b6e028e	Bacteria	Actinobacteria	Actinobacteria	Micrococcales	Brevibacteriaceae	Brevibacterium	0	0	0	11	0	0	0	0	0	30	0	0
57df165d39d9e46d9b3356667c72f20d	Bacteria	Cyanobacteria	Melainabacteria	Vampirovibrionales	1		0	0	0	0	0	0	0	0	0	0	0	41
d811475c4367ad41ae9e72d62d5cafe2	Bacteria	Actinobacteria	Actinobacteria	Propionibacteriales	Nocardioidaceae	Marmoricola	0	0	0	0	0	0	0	0	0	41	0	0
06326dd91ad6b6b8c7b1bcbc402e8a18	Bacteria	Tenericutes	Mollicutes	Mycoplasmatales	Mycoplasmataceae	Mycoplasma	0	0	0	0	0	0	23	0	0	0	17	0
62d224eaa2490f65553ec7e6db03f5d3	Bacteria	Actinobacteria	Actinobacteria	Frankiales	Frankiaceae	Jatrophihabitans	0	0	0	0	0	0	0	0	0	40	0	0
f6ab43f195ca568a8df2b16018f94dab	Bacteria	Bacteroidetes	Bacteroidia	Chitinophagales	Chitinophagaceae	Parafilimonas	0	0	0	0	0	0	0	0	0	40	0	0
26e476b6e5eb147247a43a63d0ab569a	Bacteria	Actinobacteria	Actinobacteria	Micrococcales	Brevibacteriaceae	Sediminivirga	0	0	0	0	0	0	0	0	0	39	0	0
9581a5fa72b0b164a7909ab389fff6e9	Bacteria	Firmicutes	Clostridia	Clostridiales	Eubacteriaceae	Anaerofustis	0	0	0	0	0	0	39	0	0	0	0	0
185c4d6250479b20b829491d8378a241	Bacteria	Actinobacteria	Actinobacteria	Micrococcales	Intrasporangiaceae	Tetrasphaera	0	0	0	0	0	0	0	0	0	39	0	0
60478069f64dbfb60bfb23e354391459	Bacteria	Actinobacteria	Thermoleophilia	Solirubrobacterales	Solirubrobacteraceae	Conexibacter	0	0	0	0	0	0	0	0	0	39	0	0
df0268a5d852c4dcfabec945350f4890	Bacteria	Proteobacteria	Gammaproteobacteria	Cardiobacteriales	Cardiobacteriaceae	1	0	0	0	0	39	0	0	0	0	0	0	0
d4f0da874a6f8e91f0101b4fb905e085	Bacteria	Actinobacteria	Actinobacteria	Actinomycetales	Actinomycetaceae	Actinomyces	0	0	0	0	0	0	0	38	0	0	0	0
2461c9fdd4ae1c3515a9cc854061cf2a	Bacteria	Deinococcus-Thermus	Deinococci	Deinococcales	Deinococcaceae	Deinococcus	0	0	0	0	11	0	0	0	0	27	0	0
ba7ab34941816f95d628f8ff28efe48f	Bacteria	Armatimonadetes	Armatimonadia	Armatimonadales	uncultured Armatimonadetes bacterium	uncultured Armatimonadetes bacterium	0	0	0	0	0	0	0	0	0	38	0	0
ea4106879cc3f180bf5085d417f780db	Bacteria	Deinococcus-Thermus	Deinococci	Deinococcales	Deinococcaceae	Deinococcus	0	0	0	0	0	0	0	0	0	38	0	0
7f8a8b6ca9ae313530a32e2c22fc8c53	Bacteria	Actinobacteria	Actinobacteria	Micrococcales	Dermatophilaceae	Mobilicoccus	0	0	0	0	0	0	0	0	0	37	0	0
abe849758c371cbad917dfa4912d5786	Bacteria	Deinococcus-Thermus	Deinococci	Deinococcales	Deinococcaceae	Deinococcus	0	0	0	0	37	0	0	0	0	0	0	0
06f825b512d903b9230e1a55d87359ee	Bacteria	Firmicutes	Bacilli	Lactobacillales	Streptococcaceae	Streptococcus	0	0	0	0	0	28	0	0	0	0	0	9
77d8c668535e8eee10648a50eedb6c2d	Bacteria	Proteobacteria	Gammaproteobacteria	Cardiobacteriales	Cardiobacteriaceae	Suttonella	0	0	0	0	0	0	0	37	0	0	0	0
94c2f30fd19b33d60107df99cb5ef9ab	Bacteria	Actinobacteria	Actinobacteria	Micrococcales	Intrasporangiaceae	0.714615	0	0	0	0	0	0	0	0	0	37	0	0
ce15138c0feead88e58bf92a9778bcc7	Bacteria	Actinobacteria	Actinobacteria	Micrococcales	Intrasporangiaceae	0.995336	0	0	0	0	0	0	0	0	0	37	0	0
1354d8eddb9222983aca5a2fd2c6c7a5	Bacteria	Actinobacteria	Actinobacteria	Micrococcales	Brevibacteriaceae	Brevibacterium	0	4	6	0	0	10	0	0	0	0	0	16
42778695bd003661175d231cb9cec066	Bacteria	Actinobacteria	Actinobacteria	Micrococcales	Microbacteriaceae	Leucobacter	0	0	0	0	0	0	0	0	0	36	0	0
8ba7e9b978fd3b74d04883c388e2ae8e	Bacteria	Firmicutes	Clostridia	Clostridiales	Lachnospiraceae	Lachnospiraceae NK3A20 group	0	0	0	0	0	0	0	0	0	36	0	0
7074dcb6f126a3373e52f415c5627554	Bacteria	Actinobacteria	Actinobacteria	Micrococcales	Dermabacteraceae	0.999861	0	0	0	0	0	0	0	0	0	0	0	35
b5989887fff49d7092805bc953dea64d	Bacteria	Deinococcus-Thermus	Deinococci	Deinococcales	Deinococcaceae	Deinococcus	0	35	0	0	0	0	0	0	0	0	0	0
55cb36c5d791532a65bb68d646d9aa65	Bacteria	Actinobacteria	Actinobacteria	Micrococcales	Promicromonosporaceae	Promicromonospora	0	0	0	0	0	35	0	0	0	0	0	0
7c2c8b40bababbf26268ef91b604d68a	Bacteria	Proteobacteria	Alphaproteobacteria	Sphingomonadales	Sphingomonadaceae	Sphingomonas	0	0	0	0	0	0	0	0	0	35	0	0
920210e0dd5394c4248442db0803f55b	Bacteria	Firmicutes	Bacilli	Bacillales	Bacillaceae	Bacillus	0	35	0	0	0	0	0	0	0	0	0	0
faa526712c7ddbd46bc1080825de6793	Bacteria	Firmicutes	Negativicutes	Selenomonadales	Acidaminococcaceae	uncultured	0	0	0	0	0	0	34	0	0	0	0	0
68fd3ae559594bf383fa6ca8e452c3b6	Bacteria	Firmicutes	Bacilli	Bacillales	Staphylococcaceae	Staphylococcus	0	0	0	0	0	34	0	0	0	0	0	0
6f7235a09de4606a1f0729263e905463	Bacteria	Firmicutes	Bacilli	Lactobacillales	Carnobacteriaceae	Alkalibacterium	0	0	0	0	0	0	0	0	0	34	0	0
dddd6119c1e38335239b193e1d1cd656	Bacteria	Actinobacteria	Actinobacteria	Bifidobacteriales	Bifidobacteriaceae	Bifidobacterium	4	0	0	29	0	0	0	0	0	0	0	0
790627e9fa80bf73c9578be8db00e403	Bacteria	Proteobacteria	Gammaproteobacteria	Oceanospirillales	Halomonadaceae	Salinicola	0	0	0	0	5	0	0	0	28	0	0	0
4f1c4d9ad538c4c46aa55456cc693402	Bacteria	Proteobacteria	Gammaproteobacteria	Enterobacteriales	Enterobacteriaceae	0.998362	0	0	0	0	0	0	33	0	0	0	0	0
cd814edeb95672300d84da97517ec220	Bacteria	Planctomycetes	Planctomycetacia	Gemmatales	Gemmataceae	Fimbriiglobus	0	0	0	0	0	0	0	0	0	33	0	0
d9a59f16b1d5eb7b2aab1422fb774841	Bacteria	Actinobacteria	Thermoleophilia	Solirubrobacterales	Solirubrobacteraceae	Patulibacter	0	0	0	0	0	0	0	0	0	33	0	0
dd070f5acfaf08a813b9552f7ad3136f	Bacteria	Firmicutes	Bacilli	Bacillales	Staphylococcaceae	Jeotgalicoccus	0	0	0	0	0	0	0	0	0	0	0	32
42cc5de26feba2d62603bd155a3898d8	Bacteria	Proteobacteria	Alphaproteobacteria	Sphingomonadales	Sphingomonadaceae	Sphingomonas	0	0	0	0	0	0	0	0	0	32	0	0
f917559ef7b0b1493cf824cee0fb3d86	Bacteria	Actinobacteria	Actinobacteria	Propionibacteriales	Nocardioidaceae	Marmoricola	0	0	0	0	0	0	0	0	0	32	0	0
4648d40ef70367d1f955a56220080fc2	Bacteria	FBP	uncultured soil bacterium	uncultured soil bacterium	uncultured soil bacterium	uncultured soil bacterium	0	0	0	0	0	0	0	0	0	32	0	0
be326bfbdf68a3199889b08ab9946dbf	Bacteria	Chloroflexi	Chloroflexia	Thermomicrobiales	JG30-KF-CM45	uncultured soil bacterium	0	0	0	0	0	0	0	0	0	32	0	0
e606e6a9dbcbaefd0fe8f53571bbcab0	Bacteria	Bacteroidetes	Bacteroidia	Bacteroidales	Prevotellaceae	Prevotella 7	0	0	0	0	0	32	0	0	0	0	0	0
e6cbfa5126484002f4a848d8c5e03dfd	Bacteria	Deinococcus-Thermus	Deinococci	Deinococcales	Deinococcaceae	Deinococcus	0	0	0	0	0	0	0	32	0	0	0	0
1322e1ab142a01334ad1e6027bf49132	Bacteria	Actinobacteria	Actinobacteria	Actinomycetales	Actinomycetaceae	Varibaculum	22	0	0	9	0	0	0	0	0	0	0	0
4255ecf148f4a9d1e3b14495c5820bc0	Bacteria	Verrucomicrobia	Verrucomicrobiae	Chthoniobacterales	Chthoniobacteraceae	Chthoniobacter	0	0	0	0	0	0	0	0	0	31	0	0
15905787c38f64faa1e52d1c7c250219	Bacteria	Bacteroidetes	Bacteroidia	Bacteroidales	Tannerellaceae	Parabacteroides	0	0	0	0	0	0	31	0	0	0	0	0
19f3aa63d7594a82ede84205c5d5b7e1	Bacteria	Actinobacteria	Actinobacteria	Micrococcales	Intrasporangiaceae	Tetrasphaera	0	0	0	0	0	0	0	0	0	31	0	0
2743823e7602e70cfa467627e69d2774	Bacteria	Proteobacteria	Alphaproteobacteria	Rhizobiales	Rhizobiaceae	Allorhizobium-Neorhizobium-Pararhizobium-Rhizobium	0	0	0	0	0	0	0	0	31	0	0	0
d67e1278c89147186812de456ee3dd4c	Bacteria	Actinobacteria	Actinobacteria	Propionibacteriales	Nocardioidaceae	Marmoricola	0	0	0	0	0	0	0	0	0	31	0	0
aa9b3a1418d146c262ec63305292065a	Bacteria	Actinobacteria	Actinobacteria	Corynebacteriales	Corynebacteriaceae	Corynebacterium 1	30	0	0	0	0	0	0	0	0	0	0	0
3b1587103652c02cf8eff6d0cfb75d2c	Bacteria	Deinococcus-Thermus	Deinococci	Deinococcales	Trueperaceae	Truepera	0	0	0	0	0	0	0	0	0	30	0	0
521a735b4c6cd9bfc2fe5c913043ee8f	Bacteria	Actinobacteria	Actinobacteria	Propionibacteriales	Nocardioidaceae	Aeromicrobium	0	0	0	0	0	0	0	0	0	30	0	0
e4c54583e88435026dc0f4c34f2620f4	Bacteria	Deinococcus-Thermus	Deinococci	Deinococcales	Deinococcaceae	Deinococcus	0	30	0	0	0	0	0	0	0	0	0	0
12322f15c5dcca422f121c2e90eb3566	Bacteria	Proteobacteria	Alphaproteobacteria	Caulobacterales	Caulobacteraceae	Brevundimonas	0	0	0	0	0	0	0	0	0	0	30	0
5a84c4002620860cf3015450ae0e6249	Bacteria	Proteobacteria	Gammaproteobacteria	Betaproteobacteriales	Burkholderiaceae	0.999967	0	0	0	0	0	0	0	0	0	30	0	0
8f35d4d74301b51465a28bba11824194	Bacteria	Actinobacteria	Actinobacteria	Kineosporiales	Kineosporiaceae	0.99894	0	0	0	0	0	0	0	0	0	29	0	0
05c7ebbcba62e18405f671fd2022e6f9	Bacteria	Proteobacteria	Alphaproteobacteria	Rhizobiales	Rhizobiaceae	Aureimonas	0	0	0	0	0	0	0	0	0	29	0	0
a0420e0d50979bcf03072dacaec3e2cf	Bacteria	Tenericutes	Mollicutes	Mycoplasmatales	Mycoplasmataceae	Mycoplasma	0	0	0	0	0	0	8	0	0	0	21	0
fd25b79da92a7efbb69df7b26946bebd	Bacteria	Chloroflexi	Chloroflexia	Thermomicrobiales	JG30-KF-CM45	1	0	0	0	0	0	0	0	0	0	29	0	0
c89d10d7a12e6834e077a9d25feb5e1f	Bacteria	Firmicutes	Clostridia	Clostridiales	Lachnospiraceae	Lachnoclostridium 12	0	0	0	0	0	0	0	0	0	28	0	0
3014b6c6fed43c8b9e2cedbd603ddb16	Bacteria	Deinococcus-Thermus	Deinococci	Deinococcales	Deinococcaceae	Deinococcus	0	0	0	0	0	0	0	0	0	28	0	0
d2ac2a912096c5a0b5da242311e7bdd3	Bacteria	Proteobacteria	Alphaproteobacteria	Paracaedibacterales	Paracaedibacteraceae	uncultured	0	0	0	0	28	0	0	0	0	0	0	0
f101f5c6a49437a482102ad92ba658db	Bacteria	Actinobacteria	Actinobacteria	Micrococcales	Brevibacteriaceae	Brevibacterium	0	0	0	0	0	0	28	0	0	0	0	0
3c1b409d0906643d9f5bcf5973da0129	Bacteria	FBP	uncultured organism	uncultured organism	uncultured organism	uncultured organism	0	0	0	0	0	0	0	0	0	27	0	0
57d82e502ccacc7913b9a717405f4d4f	Bacteria	FBP	uncultured bacterium	uncultured bacterium	uncultured bacterium	uncultured bacterium	0	0	0	0	0	0	0	0	0	27	0	0
a5884567cce24f7422007b8f9fc5249f	Bacteria	Firmicutes	Negativicutes	Selenomonadales	Veillonellaceae	Veillonella	26	0	0	0	0	0	0	0	0	0	0	0
4572ab2fcf584c11e6a4a3db0351c272	Bacteria	Bacteroidetes	Bacteroidia	Chitinophagales	Chitinophagaceae	Flavitalea	0	0	0	0	0	26	0	0	0	0	0	0
5e8b7dcb2630f8a9e15dec84b7665a3d	Bacteria	Acidobacteria	Blastocatellia (Subgroup 4)	Blastocatellales	Blastocatellaceae	Blastocatella	0	0	0	0	0	0	0	0	0	26	0	0
774f998ff49f49db70020f8ae193938f	Bacteria	Actinobacteria	Thermoleophilia	Gaiellales	Gaiellaceae	Gaiella	0	0	0	0	0	0	0	0	0	26	0	0
a785d14e7d6b1b3d39a63d148d475821	Bacteria	Proteobacteria	Gammaproteobacteria	Xanthomonadales	Xanthomonadaceae	Luteimonas	0	0	0	0	0	0	10	0	0	0	16	0
c3ea5fa700173e91fd44c6be51746abe	Bacteria	Actinobacteria	Actinobacteria	Frankiales	Frankiaceae	Jatrophihabitans	0	0	0	0	0	0	0	0	0	26	0	0
d721d0c673e21bb9f5bd8db9bf23b55c	Bacteria	Actinobacteria	Actinobacteria	Corynebacteriales	Corynebacteriaceae	Corynebacterium	6	0	0	6	0	0	0	0	0	13	0	0
ff96ff957ff3574522ad8cb57d082b4d	Bacteria	Firmicutes	Bacilli	Lactobacillales	Lactobacillaceae	Lactobacillus	0	0	0	0	0	25	0	0	0	0	0	0
3b2e8f940963d0dc1fe9da0028202e58	Bacteria	Actinobacteria	Actinobacteria	Micrococcales	Dermacoccaceae	0.993899	0	0	0	0	0	0	0	7	0	18	0	0
87db015c687baedfec2409ff4ab5239c	Bacteria	Actinobacteria	Actinobacteria	Actinomycetales	Actinomycetaceae	uncultured	0	0	0	0	0	0	0	0	0	25	0	0
3f247919b6bb7561dcf856e3da3adcc4	Bacteria	Acidobacteria	Blastocatellia (Subgroup 4)	Blastocatellales	Blastocatellaceae	Blastocatella	0	0	0	0	0	0	0	0	0	25	0	0
e080db52e9c3e4e232efbb4cc7076351	Bacteria	Chloroflexi	Chloroflexia	Thermomicrobiales	JG30-KF-CM45	uncultured bacterium	0	0	0	0	0	0	0	0	0	25	0	0
d9203fe8c1c9af2b5a0a1a763598da60	Bacteria	Actinobacteria	Coriobacteriia	Coriobacteriales	Coriobacteriales Incertae Sedis	Raoultibacter	0	5	0	0	0	0	0	0	0	0	0	19
36719bfd29f76219b91fa89fca297b3d	Bacteria	Actinobacteria	Actinobacteria	Micrococcales	Intrasporangiaceae	Arsenicicoccus	0	0	0	0	0	0	0	0	0	24	0	0
992aab15bf0ac1863f684adb705d992e	Bacteria	Bacteroidetes	Rhodothermia	Rhodothermales	Rhodothermaceae	uncultured	0	0	0	0	0	0	0	0	0	24	0	0
9d7f5678b18edbbd9e8c9c933996f28d	Bacteria	Proteobacteria	Alphaproteobacteria	Rhizobiales	Beijerinckiaceae	Methylobacterium	24	0	0	0	0	0	0	0	0	0	0	0
1e5b6bb3479ecfe7b909d6db51ef9ca3	Bacteria	Proteobacteria	Alphaproteobacteria	Rhodobacterales	Rhodobacteraceae	Paracoccus	0	0	0	0	0	0	0	0	24	0	0	0
519b1de76b21df5d3e2e064086bdff7f	Bacteria	Actinobacteria	Actinobacteria	Micrococcales	0.999477		0	0	0	0	0	0	0	0	0	24	0	0
a2aef3c5bd219cd0922014ee77dd1b64	Bacteria	Firmicutes	Clostridia	Clostridiales	Ruminococcaceae	Candidatus Soleaferrea	0	0	0	0	0	0	24	0	0	0	0	0
c2dce6d79efe2948907fd9135058ff31	Bacteria	Proteobacteria	Gammaproteobacteria	Enterobacteriales	Enterobacteriaceae	Escherichia-Shigella	0	0	0	0	0	0	0	0	0	0	24	0
efe546d5a9e2d092e672d4fd6e676c21	Bacteria	Fusobacteria	Fusobacteriia	Fusobacteriales	Leptotrichiaceae	Streptobacillus	0	0	0	0	24	0	0	0	0	0	0	0
3969b08645dab5f0d980d57f03bc00f2	Bacteria	Tenericutes	Mollicutes	Mycoplasmatales	Mycoplasmataceae	Mycoplasma	0	0	0	0	23	0	0	0	0	0	0	0
f1b4c93a91e051b1210d8f22ef62ea45	Bacteria	Deinococcus-Thermus	Deinococci	Deinococcales	Deinococcaceae	Deinococcus	0	0	0	0	13	0	0	10	0	0	0	0
d3f15f26540c2d1c8bf24edecabf0bb6	Bacteria	Actinobacteria	Actinobacteria	Micrococcales	Dermabacteraceae	Brachybacterium	0	0	0	0	0	0	0	0	0	0	0	23
1c7560c35e114dbb52cb4943d430acdf	Bacteria	Firmicutes	Clostridia	Clostridiales	Lachnospiraceae	0.999994	0	0	0	0	0	0	0	0	0	0	0	23
9858c6eef9b4f10be460f1ff28f7f444	Bacteria	Firmicutes	Negativicutes	Selenomonadales	Veillonellaceae	Megamonas	0	0	0	23	0	0	0	0	0	0	0	0
535486be478535576e961533b0f14f46	Bacteria	Proteobacteria	Gammaproteobacteria	Xanthomonadales	Xanthomonadaceae	Stenotrophomonas	0	0	0	0	0	0	16	0	0	7	0	0
74af4367ee42e5cfbc2aab8e8d79fdca	Bacteria	FBP	uncultured bacterium	uncultured bacterium	uncultured bacterium	uncultured bacterium	0	0	0	0	0	0	0	0	0	23	0	0
8b46fc7b8e646871ea666e40bf01f518	Bacteria	Firmicutes	Erysipelotrichia	Erysipelotrichales	Erysipelotrichaceae	Breznakia	0	0	0	0	0	0	23	0	0	0	0	0
9d93e3590c1d48d62d20240593db6444	Bacteria	Proteobacteria	Gammaproteobacteria	Betaproteobacteriales	Burkholderiaceae	1	0	0	0	0	0	0	0	0	0	23	0	0
d1b8e08aa4100d0854e9810383b54052	Bacteria	Actinobacteria	Thermoleophilia	Solirubrobacterales	Solirubrobacteraceae	Solirubrobacter	23	0	0	0	0	0	0	0	0	0	0	0
a1150b1ec57ae0902a7e0a450d182fcf	Bacteria	Bacteroidetes	Bacteroidia	Bacteroidales	Bacteroidaceae	Bacteroides	0	0	0	0	0	0	0	0	0	22	0	0
cc60312357314937af544b9333c06feb	Bacteria	Actinobacteria	Actinobacteria	Pseudonocardiales	Pseudonocardiaceae	Pseudonocardia	0	0	0	0	0	0	9	0	0	13	0	0
c8e98e2c223d3900eefaf1f51b5cd5f9	Bacteria	Actinobacteria	Actinobacteria	Corynebacteriales	Mycobacteriaceae	Mycobacterium	0	0	0	0	0	0	0	0	0	4	0	18
3e51b934b7d5b1813eeecc594a1a54f3	Bacteria	Firmicutes	Clostridia	Clostridiales	Lachnospiraceae	GCA-900066575	0	0	0	0	0	0	0	0	0	22	0	0
dd070aa4a7da33679f1038d652140369	Bacteria	Actinobacteria	Actinobacteria	Frankiales	Frankiaceae	Jatrophihabitans	0	0	0	0	0	0	22	0	0	0	0	0
0afe60fea56eea041e0b22f85a349c2f	Bacteria	Bacteroidetes	Bacteroidia	Cytophagales	Microscillaceae	Siphonobacter	0	0	0	0	0	0	0	0	0	22	0	0
287ecddce70ccf28929536b3e18aa526	Bacteria	Bacteroidetes	Bacteroidia	Cytophagales	Spirosomaceae	Fibrella	0	0	0	0	0	0	0	0	0	22	0	0
2e3e769f55e864d0399034c3c18b1454	Bacteria	Deinococcus-Thermus	Deinococci	Deinococcales	Deinococcaceae	Deinococcus	0	0	0	0	5	0	0	0	0	17	0	0
90c4c990f44987d6d5c89c69633f9cb2	Bacteria	Proteobacteria	Deltaproteobacteria	Myxococcales	bacteriap25	0.703353	0	0	0	0	0	22	0	0	0	0	0	0
a22a682c8734c4ff50071faf38bc3c15	Bacteria	Deinococcus-Thermus	Deinococci	Deinococcales	Deinococcaceae	Deinococcus	0	0	0	0	0	0	0	0	0	22	0	0
a6710f9c806dd19647c77afea0ca2c52	Bacteria	Chloroflexi	Chloroflexia	Thermomicrobiales	JG30-KF-CM45	uncultured soil bacterium	0	0	0	0	0	0	22	0	0	0	0	0
b6870424e416e9aa64e888b14cd260ce	Bacteria	Proteobacteria	Gammaproteobacteria	Xanthomonadales	Xanthomonadaceae	Lysobacter	0	0	0	0	0	0	0	0	0	22	0	0
ba384cdf99ba4f4fa6db17ada3052d72	Bacteria	Actinobacteria	Actinobacteria	Propionibacteriales	Nocardioidaceae	uncultured	0	0	0	0	0	0	0	0	0	22	0	0
cf32c454c5fba446bbcf434f7883b155	Bacteria	Patescibacteria	Gracilibacteria	JGI 0000069-P22	uncultured bacterium	uncultured bacterium	0	0	0	0	0	0	0	22	0	0	0	0
5056d223fb51d6e382bf2bf472b79117	Bacteria	Fusobacteria	Fusobacteriia	Fusobacteriales	Leptotrichiaceae	Streptobacillus	0	0	0	0	21	0	0	0	0	0	0	0
f5648c99b37fbd977f430138c05eda44	Bacteria	Actinobacteria	Actinobacteria	Actinomycetales	Actinomycetaceae	Varibaculum	0	0	0	0	5	0	0	16	0	0	0	0
dc2754c489f071a398ecb501b2fbe561	Bacteria	Bacteroidetes	Bacteroidia	Flavobacteriales	Flavobacteriaceae	Flavobacterium	15	0	0	0	0	0	6	0	0	0	0	0
c4714066b87c252046fdbdea4f5a7a13	Bacteria	Firmicutes	Bacilli	Bacillales	Sporolactobacillaceae	0.999514	0	0	0	0	0	15	0	0	0	6	0	0
f73bc917f20a85e18f8f79ae62708aeb	Bacteria	Actinobacteria	Actinobacteria	Micrococcales	Microbacteriaceae	0.995146	0	0	0	0	0	0	21	0	0	0	0	0
55ce7362ebd10a4abb453ca03bae685b	Bacteria	Proteobacteria	Deltaproteobacteria	Rs-K70 termite group	1		0	0	0	0	0	0	21	0	0	0	0	0
2a7304c954df31b8aeaaf5ae01c5bd57	Bacteria	Bacteroidetes	Bacteroidia	Flavobacteriales	Weeksellaceae	Ornithobacterium	0	0	0	0	21	0	0	0	0	0	0	0
4f9e73b15487e3665d27f036ae6c287e	Bacteria	Proteobacteria	Alphaproteobacteria	Rhodobacterales	Rhodobacteraceae	0.97668	0	0	0	0	0	0	0	0	0	21	0	0
561240861783e17e19e0324d2fb1023b	Bacteria	Firmicutes	Clostridia	Clostridiales	Ruminococcaceae	uncultured	0	0	0	0	0	0	21	0	0	0	0	0
cbd0d5c056928faae9bd087311b9accf	Bacteria	Firmicutes	Bacilli	Bacillales	Bacillaceae	Anoxybacillus	0	0	0	0	0	0	0	0	0	0	21	0
e82c4053a75ba18c102bb69cb809fba1	Bacteria	Bacteroidetes	Bacteroidia	Bacteroidales	Tannerellaceae	0.99996	0	0	0	0	0	0	21	0	0	0	0	0
f59058b4bf8a4a2255b3d5a7fec564a5	Bacteria	Verrucomicrobia	Verrucomicrobiae	Chthoniobacterales	Chthoniobacteraceae	Chthoniobacter	0	0	0	0	0	0	0	0	21	0	0	0
fa3f16c4412b40c4cabdaa50e9ba7134	Bacteria	Bacteroidetes	Bacteroidia	Flavobacteriales	Weeksellaceae	Riemerella	0	0	0	0	0	0	0	21	0	0	0	0
06bb3fa895e072e060638ec1131d0d3c	Bacteria	Proteobacteria	Alphaproteobacteria	Rhizobiales	Rhizobiaceae	Allorhizobium-Neorhizobium-Pararhizobium-Rhizobium	0	2	0	0	11	0	7	0	0	0	0	0
4490a1dff5ed7f1a014487420c58ef58	Bacteria	Actinobacteria	Actinobacteria	Micrococcales	Micrococcaceae	Nesterenkonia	0	0	0	0	0	0	0	0	0	0	20	0
82dece6e35540738ba450a0c3a90b5a0	Bacteria	Proteobacteria	Gammaproteobacteria	Enterobacteriales	Enterobacteriaceae	Serratia	0	0	20	0	0	0	0	0	0	0	0	0
9ec01f9834b726a8c11a0eda63965262	Bacteria	Firmicutes	Clostridia	Clostridiales	Ruminococcaceae	0.999933	0	0	0	0	0	0	0	20	0	0	0	0
81f3a35e99a73f7c96622fca2081def8	Bacteria	Firmicutes	Clostridia	Clostridiales	Lachnospiraceae	0.992323	0	0	0	0	0	0	0	0	0	0	0	20
1660f52cba3a351d9c92a8ead6784e37	Bacteria	Actinobacteria	Actinobacteria	Micrococcales	Micrococcaceae	Nesterenkonia	0	0	0	6	0	14	0	0	0	0	0	0
140e8de8a6136e75cba48022c02a73cf	Bacteria	Proteobacteria	Deltaproteobacteria	Desulfovibrionales	Desulfovibrionaceae	Desulfovibrio	0	0	0	0	0	0	20	0	0	0	0	0
2bd9309f2f97cae51d18d06ea1ca519a	Bacteria	Firmicutes	Bacilli	Lactobacillales	Carnobacteriaceae	Granulicatella	0	0	0	0	0	20	0	0	0	0	0	0
08b6d144056109684a3134f337aaf9f4	Bacteria	Proteobacteria	Alphaproteobacteria	Rhodobacterales	Rhodobacteraceae	0.964986	20	0	0	0	0	0	0	0	0	0	0	0
1a1c11c90343e63778f7b3e192eb01c8	Bacteria	Actinobacteria	Actinobacteria	Propionibacteriales	Nocardioidaceae	Nocardioides	0	0	0	0	0	0	0	0	0	20	0	0
5a4d22e1fcad77e7f1205efeb41c91e7	Bacteria	Actinobacteria	Actinobacteria	Pseudonocardiales	Pseudonocardiaceae	Actinophytocola	0	0	0	0	0	0	20	0	0	0	0	0
5c92e08543424dc9b0675946481c839c	Bacteria	Bacteroidetes	Bacteroidia	Bacteroidales	Dysgonomonadaceae	Dysgonomonas	0	0	0	0	0	0	20	0	0	0	0	0
e9f0bb6f2aaa273748f7ddd6da8ddfc4	Bacteria	Firmicutes	Clostridia	Clostridiales	Lachnospiraceae	0.999967	0	0	0	0	0	0	20	0	0	0	0	0
f48cbba2fe7a2cba3df1c5bcffc1fa83	Bacteria	Proteobacteria	Gammaproteobacteria	Betaproteobacteriales	Burkholderiaceae	Massilia	0	4	0	0	0	0	16	0	0	0	0	0
b7ae2d92c6199a9e58c97d0e75865d36	Bacteria	Actinobacteria	Actinobacteria	Micrococcales	Micrococcaceae	Kocuria	0	0	0	0	0	10	9	0	0	0	0	0
57a3a1dc8b44bc66323c2f9f69e2f1c1	Bacteria	Proteobacteria	Gammaproteobacteria	Betaproteobacteriales	Burkholderiaceae	Comamonas	0	19	0	0	0	0	0	0	0	0	0	0
fd1a3945e117e271ce8797f3951d6936	Bacteria	Proteobacteria	Alphaproteobacteria	Rhizobiales	Beijerinckiaceae	Methylobacterium	12	0	0	0	0	0	7	0	0	0	0	0
516f2e49fd77e10dbf441628d1623cf4	Bacteria	Proteobacteria	Alphaproteobacteria	Rhizobiales	Beijerinckiaceae	Roseiarcus	0	0	0	0	0	0	0	0	2	0	17	0
ba830f41c712ad85e300399d4dfb8106	Bacteria	Actinobacteria	Coriobacteriia	Coriobacteriales	Atopobiaceae	Atopobium	0	0	0	0	0	0	0	0	0	19	0	0
9058cd30b623292f114536253abd1daf	Bacteria	Patescibacteria	Saccharimonadia	Saccharimonadales	Candidatus Saccharibacteria bacterium UB2523	Candidatus Saccharibacteria bacterium UB2523	0	0	0	0	0	0	0	19	0	0	0	0
de73772719d013fc71bb77e352590a9e	Bacteria	Firmicutes	Clostridia	Clostridiales	Ruminococcaceae	uncultured	0	0	0	0	0	0	19	0	0	0	0	0
aa7b03dda6ee292a24e5ffa113ef76cc	Bacteria	Actinobacteria	Actinobacteria	Propionibacteriales	Nocardioidaceae	Aeromicrobium	0	0	0	0	0	0	0	0	0	19	0	0
0f535323212f90766a0e41fa806dc045	Bacteria	Actinobacteria	Thermoleophilia	Solirubrobacterales	Solirubrobacteraceae	Solirubrobacter	0	0	0	0	0	0	19	0	0	0	0	0
2d3c4f877ee76725b17769c46c15c943	Bacteria	Proteobacteria	Gammaproteobacteria	Betaproteobacteriales	Burkholderiaceae	Massilia	0	0	0	0	0	0	0	0	0	0	0	19
c206634596117951d9d46516c9a2e610	Bacteria	Proteobacteria	Alphaproteobacteria	Sphingomonadales	Sphingomonadaceae	1	19	0	0	0	0	0	0	0	0	0	0	0
c9c68c6bb45dcd7f5a7ffdeb405fc2ac	Bacteria	Actinobacteria	Actinobacteria	Propionibacteriales	Nocardioidaceae	Kribbella	0	0	0	0	0	0	0	0	0	19	0	0
208f3dff28bbc7911f4ea9101863b539	Bacteria	Actinobacteria	Coriobacteriia	Coriobacteriales	Atopobiaceae	Atopobium	0	0	0	0	0	0	0	0	0	18	0	0
0ed82bed84de7c737439d2658891e5e2	Bacteria	Actinobacteria	Actinobacteria	Propionibacteriales	Nocardioidaceae	Nocardioides	0	0	0	0	0	18	0	0	0	0	0	0
c21c299c4db05ea031f2f50421e67379	Bacteria	Proteobacteria	Alphaproteobacteria	Rhizobiales	Beijerinckiaceae	Psychroglaciecola	0	0	0	0	0	0	0	0	0	18	0	0
906625690efbbae1ff4c122337641a9f	Bacteria	Bacteroidetes	Bacteroidia	Bacteroidales	Tannerellaceae	Parabacteroides	0	0	0	0	0	0	18	0	0	0	0	0
066bb87c5e9b7afa82fdce089bd67cdf	Bacteria	Actinobacteria	Actinobacteria	Propionibacteriales	Nocardioidaceae	Nocardioides	0	0	0	0	0	0	0	0	0	18	0	0
c495614b6767589987787cf62f1eb8ed	Bacteria	Proteobacteria	Alphaproteobacteria	Rhizobiales	Beijerinckiaceae	uncultured	0	0	0	0	0	0	0	0	0	18	0	0
01c813fe670db95450f96f2365522787	Bacteria	Proteobacteria	Alphaproteobacteria	Rhizobiales	Beijerinckiaceae	uncultured	0	0	0	0	0	0	0	0	0	18	0	0
11045ca927cf9a4ab35bfadb10c70d01	Bacteria	Actinobacteria	Thermoleophilia	Solirubrobacterales	Solirubrobacteraceae	Solirubrobacter	0	0	0	0	0	0	0	0	0	18	0	0
8d41fac00c64c387297fed36e865f0b6	Bacteria	Firmicutes	Clostridia	Clostridiales	Ruminococcaceae	Candidatus Soleaferrea	0	0	0	0	0	0	18	0	0	0	0	0
e22a01fadd889ebd9346f00a8f2351cb	Bacteria	Firmicutes	Negativicutes	Selenomonadales	Acidaminococcaceae	uncultured	0	0	7	0	0	0	0	0	0	0	0	10
2d2bbc4cfa8b494a23ea16706372d26c	Bacteria	Bacteroidetes	Bacteroidia	Flavobacteriales	Flavobacteriaceae	Flavobacterium	14	0	0	0	0	0	0	0	0	3	0	0
444a45fcf2f098e8ed3247d5ef767dee	Bacteria	Acidobacteria	Acidobacteriia	Solibacterales	Solibacteraceae (Subgroup 3)	Bryobacter	0	0	0	0	0	0	0	0	0	0	0	17
24055c9a3d2b339846662bc114d7f158	Bacteria	Bacteroidetes	Bacteroidia	Flavobacteriales	Crocinitomicaceae	Fluviicola	7	0	0	0	0	0	0	0	0	0	0	10
9223ff7d3ce9f15561beef25ebc1d04a	Bacteria	Firmicutes	Clostridia	Clostridiales	Lachnospiraceae	0.999998	0	0	0	0	0	0	0	0	0	17	0	0
8e0711aca1283d8d6f6ea791cc9c0d6c	Bacteria	Planctomycetes	Planctomycetacia	Pirellulales	Pirellulaceae	Pir4 lineage	0	0	0	0	0	0	0	0	4	13	0	0
b4b3d0627754b091fdef216c826b9444	Bacteria	Proteobacteria	Alphaproteobacteria	Rhodobacterales	Rhodobacteraceae	Paracoccus	0	17	0	0	0	0	0	0	0	0	0	0
e8971e2acc6b91aab1f85b8831836d0b	Bacteria	Actinobacteria	Actinobacteria	Propionibacteriales	Nocardioidaceae	Nocardioides	17	0	0	0	0	0	0	0	0	0	0	0
0b409b1a162b3aafdecb44f4e76b1900	Bacteria	Actinobacteria	Actinobacteria	Propionibacteriales	Nocardioidaceae	Nocardioides	0	0	0	0	0	0	0	0	0	17	0	0
195f3ccd0bdf6825b6b2946245453168	Bacteria	Proteobacteria	Gammaproteobacteria	Enterobacteriales	Enterobacteriaceae	Arsenophonus	0	0	0	0	0	0	0	0	0	17	0	0
80e92eb860926d337e5eb820a9f63fc7	Bacteria	Bacteroidetes	Bacteroidia	Sphingobacteriales	Sphingobacteriaceae	Pedobacter	0	0	0	0	0	0	0	0	0	17	0	0
82472bd12e7877bbe6433ff2626a994a	Bacteria	Proteobacteria	Gammaproteobacteria	Pseudomonadales	Pseudomonadaceae	Pseudomonas	0	0	0	0	0	0	17	0	0	0	0	0
a6c8235286f7d694d5626d5012f409cb	Bacteria	Chloroflexi	Chloroflexia	Thermomicrobiales	JG30-KF-CM45	uncultured soil bacterium	0	0	0	0	0	0	0	0	0	17	0	0
a921e174691aabe1a3a674a494136de9	Bacteria	Proteobacteria	Alphaproteobacteria	Rhizobiales	Devosiaceae	Devosia	0	0	0	0	0	0	0	0	0	17	0	0
db1dd17a7ff61cf926ea9945e1a66fc7	Bacteria	Firmicutes	Bacilli	Bacillales	Paenibacillaceae	Brevibacillus	0	0	17	0	0	0	0	0	0	0	0	0
f8f541e955f3fb32a9d737123c961b66	Bacteria	Proteobacteria	Deltaproteobacteria	Myxococcales	Archangiaceae	Cystobacter	0	0	0	0	0	0	0	0	0	17	0	0
6a94b4273c495105141e97814cc56869	Bacteria	Proteobacteria	Gammaproteobacteria	Xanthomonadales	Rhodanobacteraceae	Dyella	0	0	0	0	0	0	0	0	0	0	16	0
bb1ac27ac2511a063949303fa561967a	Bacteria	Firmicutes	Erysipelotrichia	Erysipelotrichales	Erysipelotrichaceae	Erysipelatoclostridium	0	0	0	0	0	0	10	0	0	0	0	6
7ff346973a282aa55de296afdb5d74af	Bacteria	Actinobacteria	Actinobacteria	Micrococcales	Micrococcaceae	0.999999	0	0	0	0	0	0	0	0	0	0	0	16
9647664bae93fef4beca392530bb337e	Bacteria	Proteobacteria	Alphaproteobacteria	Rhizobiales	Devosiaceae	Devosia	0	0	0	0	0	0	0	0	0	16	0	0
17327d6dc726d2503fb40b572df39de2	Bacteria	Firmicutes	Clostridia	Clostridiales	Ruminococcaceae	Candidatus Soleaferrea	0	0	0	0	0	0	16	0	0	0	0	0
a1ed615a4ed0b08c534fcc504a4608b2	Bacteria	Actinobacteria	Actinobacteria	Micrococcales	Promicromonosporaceae	Cellulosimicrobium	0	0	0	0	0	16	0	0	0	0	0	0
0d989d155d117292c5198a2ac218a97f	Bacteria	Proteobacteria	Gammaproteobacteria	Xanthomonadales	Xanthomonadaceae	Luteimonas	0	0	0	0	0	0	0	0	0	16	0	0
1198e44fbb604d234437643f86e148ff	Bacteria	Planctomycetes	Planctomycetacia	Gemmatales	Gemmataceae	Fimbriiglobus	0	0	0	0	0	0	0	0	0	16	0	0
21e100cdafbf12ece882a0e92ea93ae5	Bacteria	Planctomycetes	Planctomycetacia	Gemmatales	Gemmataceae	Fimbriiglobus	0	0	0	0	0	0	0	0	0	16	0	0
2e48d40b8f2643427fd205827c36624a	Bacteria	Actinobacteria	Thermoleophilia	Solirubrobacterales	Solirubrobacteraceae	Solirubrobacter	0	0	0	0	0	0	0	0	0	16	0	0
3caf75d34dc00ed2a13d9ec3d104acab	Bacteria	Proteobacteria	Alphaproteobacteria	Rhizobiales	Beijerinckiaceae	Methylobacterium	0	0	0	0	0	0	0	0	0	16	0	0
62d4f0aac3a51b12882339f4780e85ad	Bacteria	Firmicutes	Clostridia	Clostridiales	Ruminococcaceae	uncultured	0	0	0	0	0	0	16	0	0	0	0	0
76b3747f3c09bfcb58c059efd34965e8	Bacteria	Bacteroidetes	Bacteroidia	Chitinophagales	Chitinophagaceae	Parafilimonas	0	0	0	0	0	0	0	0	0	16	0	0
c3d4b58fe1f20b718bffce1c0f193134	Bacteria	Proteobacteria	Alphaproteobacteria	Rhodobacterales	Rhodobacteraceae	Paracoccus	0	0	0	0	0	0	0	0	0	16	0	0
e63cf308cc7b8c5f5c2cf4938ba539cc	Bacteria	Proteobacteria	Alphaproteobacteria	Rhizobiales	Beijerinckiaceae	uncultured	0	0	0	0	0	0	0	0	0	16	0	0
f877110973f10ef00956540d121acddc	Bacteria	Actinobacteria	Actinobacteria	Micrococcales	Intrasporangiaceae	0.997754	0	0	0	0	0	0	0	0	0	16	0	0
144668ec621c7036d7503ccda344e48c	Bacteria	Proteobacteria	Gammaproteobacteria	Enterobacteriales	Enterobacteriaceae	0.999966	0	15	0	0	0	0	0	0	0	0	0	0
bfbfe0cd9a327f0484493f9428ca3c9e	Bacteria	Firmicutes	Clostridia	Clostridiales	Family XI	Helcococcus	0	0	0	0	0	0	0	0	0	15	0	0
5a3ada63659437a861251f4412d36635	Bacteria	Firmicutes	Clostridia	Clostridiales	Lachnospiraceae	0.999961	0	0	0	0	0	0	15	0	0	0	0	0
7ea4b157e51f38c83a0693ce6ea70f53	Bacteria	Proteobacteria	Alphaproteobacteria	Rhizobiales	Rhizobiaceae	Ochrobactrum	0	0	0	0	0	0	0	0	0	15	0	0
0ed3a6836e138f14044f6950ad7280d2	Bacteria	Actinobacteria	Actinobacteria	Actinomycetales	Actinomycetaceae	Actinomyces	0	0	0	0	0	15	0	0	0	0	0	0
bfcb7f8acda8c60146363e17139cac63	Bacteria	Proteobacteria	Alphaproteobacteria	Sphingomonadales	Sphingomonadaceae	Sphingomonas	0	0	0	0	0	0	0	0	0	15	0	0
0a831fe1bb991348b512ee8967f0ab6b	Bacteria	Deinococcus-Thermus	Deinococci	Deinococcales	Deinococcaceae	Deinococcus	0	0	0	0	0	0	0	0	0	15	0	0
0b2abd6240fd6c0b055c8accfbed7958	Bacteria	Firmicutes	Clostridia	Clostridiales	Ruminococcaceae	Candidatus Soleaferrea	0	0	0	0	0	0	15	0	0	0	0	0
15a117a2d6bc5b02609d29918adb7c13	Bacteria	Proteobacteria	Alphaproteobacteria	Rhizobiales	Beijerinckiaceae	1174-901-12	0	0	0	0	0	0	0	0	0	0	15	0
17a5a4bff7ff28d0e620402b79150a59	Bacteria	Actinobacteria	Actinobacteria	Propionibacteriales	Nocardioidaceae	Nocardioides	0	0	0	0	0	0	0	0	0	15	0	0
321c18cc0ecb9e1176ac87201847459d	Bacteria	Bacteroidetes	Bacteroidia	Chitinophagales	Chitinophagaceae	Flavisolibacter	0	0	0	0	0	0	0	0	0	15	0	0
56acbd39bc5973072dbccd8439abb4d9	Bacteria	Firmicutes	Bacilli	Bacillales	Staphylococcaceae	Staphylococcus	0	0	0	0	0	15	0	0	0	0	0	0
944e9a646f016d14d18785178dba49db	Bacteria	Actinobacteria	Actinobacteria	Propionibacteriales	Nocardioidaceae	Nocardioides	0	0	0	0	0	0	0	0	0	15	0	0
a47f1d9b166707448add5c1c113eb511	Bacteria	Proteobacteria	Gammaproteobacteria	Pseudomonadales	Pseudomonadaceae	Pseudomonas	0	0	0	0	0	0	0	0	15	0	0	0
e61a7bc42a30f0ca4f170b5e3f6cad0c	Bacteria	Bacteroidetes	Bacteroidia	Flavobacteriales	Weeksellaceae	Chryseobacterium	0	0	0	0	0	0	0	0	0	15	0	0
f3d8bcc4929b32144a1fe3fbe65634c9	Bacteria	Actinobacteria	Actinobacteria	Corynebacteriales	Corynebacteriaceae	Corynebacterium 1	0	0	0	0	15	0	0	0	0	0	0	0
f9fb108a83da4cb9a489ddeaa5e74b0e	Bacteria	Proteobacteria	Alphaproteobacteria	Rhizobiales	Beijerinckiaceae	uncultured	0	0	0	0	0	0	0	0	0	15	0	0
c6d1d0ee267df8382f72db150b402bbf	Bacteria	Tenericutes	Mollicutes	Mycoplasmatales	Mycoplasmataceae	Ureaplasma	0	14	0	0	0	0	0	0	0	0	0	0
860cdb5768c87693ba9864db1fff6397	Bacteria	Firmicutes	Negativicutes	Selenomonadales	Veillonellaceae	0.999996	0	0	0	0	0	0	0	0	0	14	0	0
dc604f2040fc7a4a45d12a0b71ee70bb	Bacteria	Actinobacteria	Actinobacteria	Actinomycetales	Actinomycetaceae	Actinomycetaceae bacterium S4-S8	0	0	0	0	0	0	0	0	0	14	0	0
0841cc2bf237fb42ec0310d6fb52aca8	Bacteria	Firmicutes	Clostridia	Clostridiales	Lachnospiraceae	0.999998	0	0	0	0	0	0	0	0	0	14	0	0
4df677de0f0d962e05b8e9fb3bdb590e	Bacteria	Actinobacteria	Actinobacteria	Frankiales	Nakamurellaceae	Nakamurella	0	0	0	0	0	0	0	0	0	14	0	0
4b4de0ff8563f17bebc1f8576e16910c	Bacteria	Firmicutes	Clostridia	Clostridiales	Lachnospiraceae	0.999988	0	0	0	0	0	0	0	0	0	14	0	0
1830b5f48f122982412900d975c50de3	Bacteria	Proteobacteria	Alphaproteobacteria	Rhizobiales	Beijerinckiaceae	0.999237	0	0	0	0	0	0	14	0	0	0	0	0
7c36b4a646561e3538f587ddc1bd47de	Bacteria	FBP	uncultured bacterium	uncultured bacterium	uncultured bacterium	uncultured bacterium	0	0	0	0	0	0	0	0	0	14	0	0
05b18ec772b1068d4e5af85a64eaed0f	Bacteria	Actinobacteria	Actinobacteria	Micrococcales	Dermabacteraceae	Brachybacterium	0	0	0	0	0	0	0	0	0	0	14	0
47df8e122dd7af8634d1d97ce78f44f6	Bacteria	Proteobacteria	Gammaproteobacteria	Pseudomonadales	Moraxellaceae	Acinetobacter	14	0	0	0	0	0	0	0	0	0	0	0
51fe28554f0d014d1f72b3e23454272e	Bacteria	Planctomycetes	Planctomycetacia	Gemmatales	Gemmataceae	uncultured	0	0	0	0	0	0	0	0	0	14	0	0
9a32c07cca8744b5d0bd7f9f4b4ae6c7	Bacteria	Actinobacteria	Actinobacteria	Micrococcales	Cellulomonadaceae	Cellulomonas	0	0	0	0	0	0	0	0	0	0	0	14
be74cad9381c15cfaa8e6071aa77e7f4	Bacteria	Proteobacteria	Gammaproteobacteria	Xanthomonadales	Xanthomonadaceae	Stenotrophomonas	0	0	0	0	0	0	14	0	0	0	0	0
db678f22827b8e6e0f55a486f0451d2f	Bacteria	Verrucomicrobia	Verrucomicrobiae	Verrucomicrobiales	Akkermansiaceae	Akkermansia	0	0	0	0	0	14	0	0	0	0	0	0
0ede181cba719902c5e1fa933644b97e	Bacteria	Firmicutes	Bacilli	Lactobacillales	Leuconostocaceae	Leuconostoc	0	13	0	0	0	0	0	0	0	0	0	0
a2acae65ea43a781b9a06f1fc7296b86	Bacteria	Proteobacteria	Gammaproteobacteria	Enterobacteriales	Enterobacteriaceae	0.999998	0	0	0	0	13	0	0	0	0	0	0	0
166ef9e05a653085ff1b0aac12388aa6	Bacteria	Firmicutes	Clostridia	Clostridiales	Lachnospiraceae	0.999979	0	0	13	0	0	0	0	0	0	0	0	0
7d78ed99b08bd1723065fdd795d17e9c	Bacteria	Actinobacteria	Actinobacteria	Corynebacteriales	Corynebacteriaceae	Corynebacterium 1	0	0	0	0	0	0	0	0	0	13	0	0
e96a18c7e3d537fc5fcb8f8ed70414c9	Bacteria	Proteobacteria	Alphaproteobacteria	Rhizobiales	Xanthobacteraceae	0.999996	0	0	0	0	0	0	0	0	0	13	0	0
bd7cd7f645832d78215e371a37373e25	Bacteria	Proteobacteria	Alphaproteobacteria	Rhizobiales	Beijerinckiaceae	Methylobacterium	13	0	0	0	0	0	0	0	0	0	0	0
dcc453180f4f8181835dc7c9227847d6	Bacteria	Proteobacteria	Alphaproteobacteria	Rhizobiales	Devosiaceae	Pelagibacterium	0	0	0	0	0	0	0	0	0	13	0	0
85ea325415f8fad4b007833c154faa41	Bacteria	Proteobacteria	Alphaproteobacteria	Sphingomonadales	Sphingomonadaceae	Sphingomonas	0	0	0	0	0	0	0	0	0	13	0	0
59968cf115e65d4afc246687887854bc	Bacteria	Patescibacteria	Saccharimonadia	Saccharimonadales	Candidatus Saccharibacteria bacterium UB2523	Candidatus Saccharibacteria bacterium UB2523	0	0	0	0	0	0	0	0	0	13	0	0
1cf1199063535130e53b7ac079fb6b04	Bacteria	Proteobacteria	Alphaproteobacteria	Rhizobiales	Rhizobiaceae	Aquamicrobium	0	0	0	0	0	13	0	0	0	0	0	0
24f09ddf6c338928bc34b4b47164e4ac	Bacteria	Armatimonadetes	Armatimonadia	Armatimonadales	1		0	0	0	0	0	0	0	0	0	13	0	0
40874d61006874f7c87d904707d320d9	Bacteria	Firmicutes	Clostridia	Clostridiales	Clostridiaceae 1	Clostridium sensu stricto 1	0	0	0	0	0	0	0	0	0	0	13	0
59e3079dba410c69a4a09e8fda24a86b	Bacteria	Rokubacteria	NC10	Rokubacteriales	uncultured bacterium	uncultured bacterium	0	0	0	0	0	0	0	0	13	0	0	0
6069fe9237022c0ef05c4f8bc535280b	Bacteria	Firmicutes	Bacilli	Bacillales	Bacillaceae	Bacillus	0	0	0	0	0	0	0	0	0	0	13	0
76f901f212d10cd57fc2894e02fe9321	Bacteria	Chlamydiae	Chlamydiae	Chlamydiales	Parachlamydiaceae	0.999913	0	0	0	0	0	0	0	0	13	0	0	0
87ace68671b521fa779b33d5fcf2b782	Bacteria	Firmicutes	Bacilli	Lactobacillales	Enterococcaceae	Enterococcus	0	0	0	0	0	0	0	0	0	0	13	0
9d6958c615a3c7cd30443f8c32900700	Bacteria	Bacteroidetes	Bacteroidia	Chitinophagales	Chitinophagaceae	uncultured	0	0	0	0	0	0	0	0	0	13	0	0
c888f263c34ae5e3aae5eea7bf4c6870	Bacteria	Planctomycetes	Planctomycetacia	Gemmatales	Gemmataceae	Fimbriiglobus	0	0	0	0	0	0	0	0	0	13	0	0
e7bb64950f1751b1758198f46cd19818	Bacteria	Proteobacteria	Alphaproteobacteria	Sphingomonadales	Sphingomonadaceae	Sphingomonas	0	0	0	0	0	0	0	0	0	13	0	0
e9e2afb451bdd7123c6a85d27e20b055	Bacteria	Cyanobacteria	Oxyphotobacteria	Leptolyngbyales	Leptolyngbyaceae	Chamaesiphon PCC-7430	0	0	0	0	0	0	13	0	0	0	0	0
fbbc9241183c3f0b975d302a1d11f95a	Bacteria	Proteobacteria	Alphaproteobacteria	Rhizobiales	Devosiaceae	Devosia	0	0	0	0	0	0	0	0	0	13	0	0
e547d57e5a3d885dac3b6d40eb87c87e	Bacteria	Actinobacteria	Actinobacteria	Actinomycetales	Actinomycetaceae	Actinomycetaceae bacterium S4-S8	12	0	0	0	0	0	0	0	0	0	0	0
d66072bb4e903a9c1a95728d29427410	Bacteria	Actinobacteria	Actinobacteria	Micrococcales	Microbacteriaceae	Curtobacterium	0	0	0	0	0	0	12	0	0	0	0	0
97848eccef1fc41b022b071f62009164	Bacteria	Actinobacteria	Actinobacteria	Propionibacteriales	Nocardioidaceae	Nocardioides	0	0	0	0	0	0	0	0	0	12	0	0
c20040f14975f7c2da6364be1653baac	Bacteria	Firmicutes	Clostridia	Clostridiales	Lachnospiraceae	Lachnospiraceae FE2018 group	0	0	0	0	0	0	0	0	0	12	0	0
9e9c4270966cf507485654eb33a69880	Bacteria	Firmicutes	Bacilli	Lactobacillales	Leuconostocaceae	Weissella	0	0	0	0	6	0	0	0	0	6	0	0
ba7b5d03d6feb3245377d14103b5ce6e	Bacteria	Proteobacteria	Alphaproteobacteria	Sphingomonadales	Sphingomonadaceae	Qipengyuania	0	0	0	0	0	0	0	0	0	12	0	0
37a909bc81479fde87f33799ebba57f5	Bacteria	Proteobacteria	Gammaproteobacteria	Xanthomonadales	Xanthomonadaceae	Xylella	0	0	0	0	0	12	0	0	0	0	0	0
e1c7d97fe13e9127d225d76a1feb8c78	Bacteria	Proteobacteria	Alphaproteobacteria	Rhizobiales	Rhizobiaceae	Allorhizobium-Neorhizobium-Pararhizobium-Rhizobium	0	0	0	0	0	0	12	0	0	0	0	0
025c4481afa9a69614032d786e5189ff	Bacteria	Actinobacteria	Actinobacteria	Pseudonocardiales	Pseudonocardiaceae	Amycolatopsis	0	0	0	0	0	0	12	0	0	0	0	0
09aa196bcc55fedf379dd6af84ab76b7	Bacteria	Actinobacteria	Actinobacteria	Micrococcales	Microbacteriaceae	Leucobacter	0	0	0	0	0	0	0	0	0	12	0	0
21051348c8ad3cb3032bde6bf23105f2	Bacteria	Tenericutes	Mollicutes	Mycoplasmatales	Mycoplasmataceae	Mycoplasma	0	0	0	0	0	0	0	0	0	0	12	0
33c371a87614d82549a3e687e4f723f1	Bacteria	Firmicutes	Erysipelotrichia	Erysipelotrichales	Erysipelotrichaceae	Erysipelotrichaceae UCG-006	0	0	0	0	0	0	0	0	0	12	0	0
355c68d0616d7cda2863e02177276bb4	Bacteria	Bacteroidetes	Bacteroidia	Cytophagales	Hymenobacteraceae	Hymenobacter	0	0	0	0	0	0	0	0	0	12	0	0
3e3d102bbeff3366ac3eacdd57cf10a6	Bacteria	Patescibacteria	Saccharimonadia	Saccharimonadales	Candidatus Saccharibacteria bacterium UB2523	Candidatus Saccharibacteria bacterium UB2523	0	0	0	0	0	0	0	12	0	0	0	0
401b63f018591ce8ad9d65418b4ea89b	Bacteria	Verrucomicrobia	Verrucomicrobiae	Pedosphaerales	Pedosphaeraceae	1	0	0	0	0	0	0	0	0	12	0	0	0
4a1e5e44473fcf41f308288148927289	Bacteria	Proteobacteria	Gammaproteobacteria	Betaproteobacteriales	Neisseriaceae	uncultured	0	0	0	0	0	10	2	0	0	0	0	0
4c511452339e01d92cf38710d3ea5437	Bacteria	FBP	uncultured bacterium	uncultured bacterium	uncultured bacterium	uncultured bacterium	0	0	0	0	0	0	0	0	0	12	0	0
54b86434c2f3479f9448f1978f1cb462	Bacteria	Bacteroidetes	Bacteroidia	Chitinophagales	Chitinophagaceae	0.999986	0	0	0	0	0	0	0	0	0	12	0	0
5c38e760f9f3be7306ed0cdd355c5df0	Bacteria	Proteobacteria	Deltaproteobacteria	0.999998			0	0	0	0	0	0	0	0	0	12	0	0
5c53fd4d159d757d01841d4b9c9ac7e0	Bacteria	Proteobacteria	Gammaproteobacteria	Betaproteobacteriales	Burkholderiaceae	0.999997	0	0	0	0	0	0	0	0	0	0	12	0
5fc598aa84d6d91fee7a94d426063db3	Bacteria	Patescibacteria	Parcubacteria	0.999972			0	0	0	0	0	0	0	0	0	0	0	12
652b368308e502318a35ecea4d1b94d1	Bacteria	Proteobacteria	Gammaproteobacteria	Betaproteobacteriales	Nitrosomonadaceae	Nitrosospira	0	0	0	0	0	12	0	0	0	0	0	0
77bb2724e1ba37241569a859f198ed2f	Bacteria	Firmicutes	Clostridia	Clostridiales	0.991327		0	0	0	0	0	0	12	0	0	0	0	0
98a97c8c238eded7aa70ac0af471c46f	Bacteria	Proteobacteria	Alphaproteobacteria	Sphingomonadales	Sphingomonadaceae	Rhizorhapis	0	0	0	0	0	0	0	0	0	12	0	0
ab0d24a059561ef0931c6ee9a3b82d08	Bacteria	Proteobacteria	Deltaproteobacteria	Desulfovibrionales	Desulfovibrionaceae	Desulfovibrio	0	0	0	0	0	0	12	0	0	0	0	0
eff16b3b2786ce34fd30bbc5c4565e30	Bacteria	Acidobacteria	Subgroup 17	uncultured Acidobacteria bacterium	uncultured Acidobacteria bacterium	uncultured Acidobacteria bacterium	0	0	0	0	0	0	0	0	0	12	0	0
f9f98b08144ddb920d08d9cffb1d64f1	Bacteria	Actinobacteria	Actinobacteria	Micrococcales	Intrasporangiaceae	Tetrasphaera	0	0	0	0	0	0	0	0	0	12	0	0
34f18373786fd9cb61b1ffd0a197fcf1	Bacteria	Firmicutes	Bacilli	Lactobacillales	Leuconostocaceae	Leuconostoc	0	0	0	0	0	0	0	0	0	0	11	0
d8520b87ed44d95d9d1a02dbd880df5c	Bacteria	Actinobacteria	Actinobacteria	Corynebacteriales	Corynebacteriaceae	Corynebacterium	11	0	0	0	0	0	0	0	0	0	0	0
05132b1dde6536848b2b69d54c367c2a	Bacteria	Proteobacteria	Gammaproteobacteria	Xanthomonadales	Xanthomonadaceae	1	0	0	0	0	0	0	0	0	0	11	0	0
730d78b896639b35b9d32ca4e79812e6	Bacteria	Actinobacteria	Actinobacteria	Micrococcales	Microbacteriaceae	0.999789	0	0	0	0	0	0	0	0	0	11	0	0
1b3a9dbef5073d8b83e169bdd738f1a3	Bacteria	Proteobacteria	Alphaproteobacteria	Rhizobiales	Beijerinckiaceae	1174-901-12	0	0	0	11	0	0	0	0	0	0	0	0
2a39f0b75d31d00b3136b2edbe82962e	Bacteria	Actinobacteria	Actinobacteria	Pseudonocardiales	Pseudonocardiaceae	Actinomycetospora	0	0	0	8	3	0	0	0	0	0	0	0
2b0930f88f47e2f63590d6e97d73ed0c	Bacteria	Proteobacteria	Alphaproteobacteria	Rhizobiales	Devosiaceae	Devosia	0	0	0	0	0	0	0	0	0	11	0	0
8db33d211327361e78341dea26b2cec9	Bacteria	Proteobacteria	Gammaproteobacteria	Betaproteobacteriales	Burkholderiaceae	Sutterella	0	0	0	0	0	0	0	11	0	0	0	0
8af9b72c1b3847562719d980e6cab6ef	Bacteria	Acidobacteria	Subgroup 6	1			0	0	0	0	0	0	0	0	0	11	0	0
0e5307fef3e742de3db5e8955974bf10	Bacteria	Proteobacteria	Alphaproteobacteria	Acetobacterales	Acetobacteraceae	Rubritepida	11	0	0	0	0	0	0	0	0	0	0	0
147a90f0e71a9dd2741496d3e7172705	Bacteria	Proteobacteria	Deltaproteobacteria	Desulfobacterales	Desulfobulbaceae	uncultured	0	0	0	0	0	0	0	0	0	11	0	0
152a292c5e2b2b0c876aa94b142a19ac	Bacteria	Proteobacteria	Alphaproteobacteria	Sphingomonadales	Sphingomonadaceae	Sphingomonas	0	0	0	0	0	0	0	0	0	0	0	11
17aee1780fbbf02b9e99668503471a62	Bacteria	Actinobacteria	Actinobacteria	Propionibacteriales	Nocardioidaceae	Nocardioides	0	0	0	0	0	0	0	0	0	11	0	0
1cfb58d405bbc7b2a4a298ee1d6a4d57	Bacteria	Planctomycetes	Planctomycetacia	Gemmatales	Gemmataceae	Fimbriiglobus	0	0	0	0	0	0	0	0	0	11	0	0
24cb6f03daf99970fb0a9b5a913d930e	Bacteria	Planctomycetes	Phycisphaerae	Tepidisphaerales	WD2101 soil group	uncultured planctomycete	0	0	0	0	0	0	0	0	0	11	0	0
46dd058024d3c9b6977c7335f9699678	Bacteria	Bacteroidetes	Bacteroidia	Cytophagales	Hymenobacteraceae	Hymenobacter	0	0	0	0	0	0	0	0	0	11	0	0
59ecff4414da20aa02d13d600afe87ce	Bacteria	Actinobacteria	Actinobacteria	Micrococcales	Microbacteriaceae	Leucobacter	0	0	0	0	0	0	0	0	0	11	0	0
69cfe628e276c92aaa842e1ef84a18b0	Bacteria	Actinobacteria	Thermoleophilia	Solirubrobacterales	67-14	1	0	0	0	0	0	0	0	0	0	11	0	0
726e4c2cbf02ccdab735961923e3698e	Bacteria	Proteobacteria	Alphaproteobacteria	Rhizobiales	Devosiaceae	Pelagibacterium	0	0	0	0	0	0	0	0	0	11	0	0
7a9313b572df3efbbf07843dd102896c	Bacteria	Proteobacteria	Gammaproteobacteria	Oceanospirillales	Halomonadaceae	Kushneria	0	0	0	0	0	11	0	0	0	0	0	0
83b9eb9a95a5fdf926351b7fc28b18f4	Bacteria	FBP	1				0	0	0	0	0	0	0	0	0	11	0	0
8cdf3d53d9d0e8458cde95b2d92ea684	Bacteria	Proteobacteria	Alphaproteobacteria	Acetobacterales	Acetobacteraceae	Acidiphilium	0	0	0	0	0	0	0	0	0	11	0	0
8d5768da1f2ef279ce3d6fc0d2a53180	Bacteria	Proteobacteria	Gammaproteobacteria	Enterobacteriales	Enterobacteriaceae	0.999999	0	0	0	0	0	0	11	0	0	0	0	0
923f521b9cf313f1f95c9367e09bbc1c	Bacteria	Firmicutes	Negativicutes	Selenomonadales	Veillonellaceae	Veillonella	0	0	0	0	0	11	0	0	0	0	0	0
cbe75d2c007a4bf83dac61632bfcff97	Bacteria	Firmicutes	Clostridia	Clostridiales	Lachnospiraceae	Shuttleworthia	0	0	0	0	0	0	0	0	0	11	0	0
ff6d54afc5a0fca831f1d9265ff5698c	Bacteria	Proteobacteria	Alphaproteobacteria	Rhizobiales	Beijerinckiaceae	Methylobacterium	11	0	0	0	0	0	0	0	0	0	0	0
6f4f4e801bd39307c7d59744777f89f4	Bacteria	Actinobacteria	Actinobacteria	Corynebacteriales	Corynebacteriaceae	Corynebacterium 1	0	0	0	0	0	0	0	0	0	10	0	0
3fd72890d7b5fe238b238ab6a507579e	Bacteria	Firmicutes	Clostridia	Clostridiales	Family XI	Anaerococcus	0	0	0	0	0	0	0	0	0	10	0	0
52c1ae2755f6b8f8f8d1bbf7f21fb476	Bacteria	Actinobacteria	Actinobacteria	1			0	0	0	0	0	0	0	10	0	0	0	0
c043ae5ce2f93b9a98b0b42832bdedc9	Bacteria	Proteobacteria	Alphaproteobacteria	Rhizobiales	Rhizobiaceae	Aureimonas	0	0	0	0	0	0	0	0	0	10	0	0
c14f444310c1af6ea66252a2ac7a9332	Bacteria	Proteobacteria	Gammaproteobacteria	Pseudomonadales	Moraxellaceae	Acinetobacter	0	10	0	0	0	0	0	0	0	0	0	0
1a56ad3ec2b87cfbeaba8976be08b4b9	Bacteria	Proteobacteria	Alphaproteobacteria	Rhizobiales	Xanthobacteraceae	uncultured	0	0	0	0	0	0	0	0	0	10	0	0
7034493f95fe775db5f9eeb1aac0cad9	Bacteria	Actinobacteria	Actinobacteria	Propionibacteriales	Nocardioidaceae	Nocardioides	0	0	0	0	0	0	0	0	0	10	0	0
5481749688da90ed808d42f86713e61a	Bacteria	Proteobacteria	Gammaproteobacteria	Xanthomonadales	Rhodanobacteraceae	1	0	0	0	0	0	0	0	0	0	0	10	0
5a85851196cf28506943318a2b3d5114	Bacteria	Firmicutes	Bacilli	Bacillales	Bacillaceae	Bacillus	0	0	0	0	0	0	0	0	0	10	0	0
e987414de033302634fabc7f6461d8ad	Bacteria	Bacteroidetes	Bacteroidia	Flavobacteriales	Weeksellaceae	1	0	0	0	0	0	0	0	0	0	0	10	0
8012da7c810e58147175f741af2a78d2	Bacteria	Proteobacteria	Gammaproteobacteria	Betaproteobacteriales	Burkholderiaceae	0.999962	0	0	0	0	0	0	0	0	0	0	10	0
9477d14f8c109bae38f32af89c4c42ee	Bacteria	Actinobacteria	Actinobacteria	Corynebacteriales	Corynebacteriaceae	Corynebacterium 1	0	0	0	10	0	0	0	0	0	0	0	0
b5bc69c216a58bc3ff6c778ad4d9f7aa	Bacteria	Firmicutes	Erysipelotrichia	Erysipelotrichales	Erysipelotrichaceae	Erysipelatoclostridium	0	0	4	0	0	0	6	0	0	0	0	0
2717d8b813ca6cefbe2390797ba22406	Bacteria	Actinobacteria	Actinobacteria	Frankiales	Frankiaceae	Jatrophihabitans	0	0	0	0	0	0	0	0	0	0	10	0
252dafb6ac07c18c1e79accab2ab821d	Bacteria	Bacteroidetes	Bacteroidia	Flavobacteriales	Weeksellaceae	Chryseobacterium	0	10	0	0	0	0	0	0	0	0	0	0
b8374aef55ad65eafaa1bf8a41876ff1	Bacteria	Actinobacteria	Actinobacteria	Frankiales	Frankiaceae	Jatrophihabitans	0	0	0	0	0	0	10	0	0	0	0	0
0fa9b44d52836d2f173f4ac532f8a013	Bacteria	Proteobacteria	Alphaproteobacteria	Azospirillales	Azospirillaceae	Skermanella	0	0	0	0	0	0	0	0	0	0	10	0
15f501820d1a964d845760b058d8baae	Bacteria	Planctomycetes	Planctomycetacia	Isosphaerales	Isosphaeraceae	1	0	0	0	0	0	0	0	0	0	10	0	0
19edccc18a03b9c0d0b50886d8d2f2d0	Bacteria	Proteobacteria	Gammaproteobacteria	Oceanospirillales	Halomonadaceae	Halomonas	0	0	0	0	0	0	0	0	0	0	0	10
2e5d79bb452e6102898caed383be966d	Bacteria	Bacteroidetes	Bacteroidia	Bacteroidales	Tannerellaceae	Parabacteroides	0	0	0	0	0	0	10	0	0	0	0	0
52c20a7a6e643445e4d2f4a99df3a80d	Bacteria	Proteobacteria	Deltaproteobacteria	Oligoflexales	0319-6G20	uncultured bacterium	0	0	0	0	0	0	0	0	0	10	0	0
564d4585702eed0920e84d60084b8fe7	Bacteria	Planctomycetes	Planctomycetacia	Gemmatales	Gemmataceae	Gemmata	0	0	0	0	0	0	0	0	0	10	0	0
600015355d3e208e5b0291433d96d600	Bacteria	Proteobacteria	Alphaproteobacteria	Rhizobiales	Rhizobiaceae	Mesorhizobium	0	0	0	0	0	0	0	0	0	10	0	0
606869fadaeb1a5f173779bd6f2fa156	Bacteria	Proteobacteria	Gammaproteobacteria	Betaproteobacteriales	Burkholderiaceae	0.999998	0	0	0	0	0	0	0	0	0	10	0	0
72abd7135438f267a279c214ebc978e1	Bacteria	Acidobacteria	Subgroup 6	1			0	0	0	0	0	0	0	0	10	0	0	0
76d8712a6d83632c3d45249ecd4dd77d	Bacteria	Actinobacteria	Actinobacteria	Propionibacteriales	Nocardioidaceae	0.99985	0	0	0	0	0	0	10	0	0	0	0	0
86b752cd1c1f9f3a3ad404fcc5a81071	Bacteria	Planctomycetes	Planctomycetacia	Pirellulales	Pirellulaceae	Pir4 lineage	0	0	0	0	0	0	0	0	0	10	0	0
91937471667707b29a7a7328a38e25d7	Bacteria	Bacteroidetes	Bacteroidia	Chitinophagales	Chitinophagaceae	Taibaiella	0	0	0	0	0	0	0	0	0	10	0	0
9cbb199d368e01170e2f067465a0dc03	Bacteria	Proteobacteria	Alphaproteobacteria	Sphingomonadales	Sphingomonadaceae	Sphingomonas	0	0	0	0	0	0	0	0	0	10	0	0
9e8dfa9465a8888a22db2c0535b123ee	Bacteria	Acidobacteria	Subgroup 6	1			0	0	0	0	0	0	0	0	0	10	0	0
a2129306ce778f0ae10be9cbeba2601b	Bacteria	Proteobacteria	Alphaproteobacteria	Caulobacterales	Hyphomonadaceae	Hirschia	0	0	0	0	0	0	0	0	10	0	0	0
a2a98efd279349473bb2858de14d295f	Bacteria	Proteobacteria	Alphaproteobacteria	Rhizobiales	Beijerinckiaceae	0.996185	0	0	0	0	0	0	0	0	10	0	0	0
b8acd3c8519947c2b824b16cd5122fa6	Bacteria	Proteobacteria	Alphaproteobacteria	Rhizobiales	Rhizobiaceae	Allorhizobium-Neorhizobium-Pararhizobium-Rhizobium	0	0	0	10	0	0	0	0	0	0	0	0
beb211f9b0f30289bef9eff1bf2eeb82	Bacteria	Chloroflexi	Gitt-GS-136	uncultured bacterium	uncultured bacterium	uncultured bacterium	0	0	0	0	0	0	0	0	0	10	0	0
c0ddbe96bb6b5151b0e315f42e513c48	Bacteria	Bacteroidetes	Rhodothermia	Rhodothermales	Rhodothermaceae	Rubrivirga	0	0	0	0	0	0	0	0	0	10	0	0
c130baecd35f08a8f79bdfbdc0abb6c0	Bacteria	Proteobacteria	Alphaproteobacteria	Rhizobiales	Rhizobiaceae	Allorhizobium-Neorhizobium-Pararhizobium-Rhizobium	0	0	0	0	0	0	0	0	0	0	10	0
c3c5fc85e49a8c24461b73eecd528eeb	Bacteria	Bacteroidetes	Bacteroidia	Cytophagales	Hymenobacteraceae	Hymenobacter	0	0	0	0	0	0	0	0	0	10	0	0
cc30862a8f209d37419f75a4d7e80335	Bacteria	Actinobacteria	Actinobacteria	Micrococcales	0.883973		0	0	0	0	0	0	0	0	0	10	0	0
d26d42d034d594ebaea3f9564b67e6f5	Bacteria	Proteobacteria	Gammaproteobacteria	Betaproteobacteriales	Nitrosomonadaceae	MND1	0	0	0	0	0	0	0	0	10	0	0	0
d892d40bc79d0c356bd2886ce8d120ee	Bacteria	Actinobacteria	Actinobacteria	Micrococcales	Cellulomonadaceae	Cellulomonas	0	0	0	0	0	0	0	0	10	0	0	0
e77cee64ccb0b5ecbbaa928b6336d039	Bacteria	BRC1	1				0	0	0	0	0	0	0	0	10	0	0	0
f813714abb230e912e16b06862d1da4c	Bacteria	Actinobacteria	Thermoleophilia	Solirubrobacterales	67-14	0.99996	0	0	0	0	0	0	0	0	0	10	0	0
fc9abb44a9aaabaad25bc923aa87e73f	Bacteria	Actinobacteria	Actinobacteria	Micrococcales	Microbacteriaceae	0.999867	0	0	0	0	0	0	0	0	0	10	0	0
df79ff6efe6d1ba371223d648b9a7be0	Bacteria	Actinobacteria	Actinobacteria	Micrococcales	Dermabacteraceae	Brachybacterium	0	0	0	0	0	0	9	0	0	0	0	0
637b9b3f4d1cbb1a10c07817619cdf69	Bacteria	Proteobacteria	Gammaproteobacteria	Pseudomonadales	Pseudomonadaceae	Pseudomonas	0	0	0	0	0	0	9	0	0	0	0	0
3d3f89fadf28973358458a50d436e91e	Bacteria	Proteobacteria	Alphaproteobacteria	Rhizobiales	Beijerinckiaceae	Methylobacterium	0	0	0	0	0	0	0	0	0	9	0	0
f7eda3f90ee6379b87757fc281b2dddd	Bacteria	Actinobacteria	Actinobacteria	Corynebacteriales	Corynebacteriaceae	Corynebacterium 1	0	0	0	0	0	0	0	0	0	0	0	9
820f6693f569e339f183638cd73a7fe6	Bacteria	Actinobacteria	Actinobacteria	Corynebacteriales	Corynebacteriaceae	Lawsonella	0	0	3	0	0	0	0	0	0	6	0	0
3b6da35ae50f65e0330ac7a4f2a35a7c	Bacteria	Proteobacteria	Alphaproteobacteria	Rhizobiales	Beijerinckiaceae	1174-901-12	0	0	0	0	0	0	0	0	9	0	0	0
e9198a4ed7f29a1b3b1810bbfc301bb3	Bacteria	Firmicutes	Clostridia	Clostridiales	Lachnospiraceae	0.999931	0	0	0	0	0	0	0	0	0	9	0	0
f3384f1f36a908bd09b3c265bac26f8c	Bacteria	Proteobacteria	Gammaproteobacteria	Pasteurellales	Pasteurellaceae	1	0	0	0	0	0	0	0	0	0	9	0	0
b21f8cd99a1ca2af3f89fd2faf0ce13e	Bacteria	Bacteroidetes	Bacteroidia	Flavobacteriales	Weeksellaceae	Chryseobacterium	0	0	0	0	0	0	0	0	0	9	0	0
8e4c27379ed8f583b17883c2ab8d6031	Bacteria	Firmicutes	Erysipelotrichia	Erysipelotrichales	Erysipelotrichaceae	Solobacterium	0	0	0	0	0	0	0	0	0	9	0	0
9757d67a340f81272860af1b8e0b37b6	Bacteria	Proteobacteria	Gammaproteobacteria	Pseudomonadales	Moraxellaceae	Acinetobacter	9	0	0	0	0	0	0	0	0	0	0	0
05c2d2963f606b1530be56ab8ce2e427	Bacteria	Actinobacteria	Actinobacteria	Bifidobacteriales	Bifidobacteriaceae	Bifidobacterium	0	0	0	0	0	0	0	0	0	0	9	0
0ec012b95436f7ad0a6a301bd2b2e355	Bacteria	Actinobacteria	Actinobacteria	Micrococcales	Intrasporangiaceae	0.993289	0	0	0	0	0	0	0	0	0	9	0	0
1bdd38d6379133a8ab3d5aeaeb6c526c	Bacteria	Proteobacteria	Alphaproteobacteria	Rhizobiales	Devosiaceae	Devosia	0	0	0	0	0	0	0	0	0	9	0	0
288e25106ab6115ed359eb6495b62b1d	Bacteria	Planctomycetes	Planctomycetacia	Pirellulales	Pirellulaceae	Pirellula	0	0	0	0	0	0	0	0	9	0	0	0
56de2ad73463b873a35deb39961b7fed	Bacteria	Proteobacteria	Alphaproteobacteria	Rhizobiales	Beijerinckiaceae	Bosea	0	0	0	0	0	0	0	0	0	9	0	0
5e528004730783d4704c907306140548	Bacteria	Actinobacteria	Actinobacteria	Micrococcales	Micrococcales Incertae Sedis	Timonella	0	0	0	0	0	0	0	0	0	9	0	0
60d321b28543f1ed14d51a4d87265aed	Bacteria	Actinobacteria	MB-A2-108	metagenome	metagenome	metagenome	0	0	0	0	0	0	0	0	0	9	0	0
70c4f46cefa06d25dc7756192db6cf95	Bacteria	Acidobacteria	Holophagae	Subgroup 7	uncultured bacterium	uncultured bacterium	0	0	0	0	0	0	0	0	0	9	0	0
741a75846bf6980e9bc230189761d8ea	Bacteria	Planctomycetes	Phycisphaerae	Tepidisphaerales	WD2101 soil group	uncultured bacterium	0	0	0	0	0	0	0	0	0	9	0	0
77da2261d5ee1855d1a123d451064949	Bacteria	Actinobacteria	Actinobacteria	Micrococcales	0.999998		0	0	0	0	0	0	0	0	0	9	0	0
a86ae5538a55aa1e97856476117c2343	Bacteria	Proteobacteria	Alphaproteobacteria	Rhizobiales	0.999992		0	0	0	0	0	0	0	0	0	9	0	0
ab9f0e06def3c9bac6615477d4073a7d	Bacteria	Planctomycetes	Planctomycetacia	Isosphaerales	Isosphaeraceae	Singulisphaera	0	0	0	0	0	0	0	0	0	9	0	0
b0bba6fe49836ed078b3f86f38271e64	Bacteria	Actinobacteria	Actinobacteria	Micromonosporales	Micromonosporaceae	0.999835	0	0	0	0	0	0	0	0	0	9	0	0
b0be97fcbecf40a1aea060987e4d71e2	Bacteria	Dependentiae	Babeliae	Babeliales	UBA12409	metagenome	0	9	0	0	0	0	0	0	0	0	0	0
b46983c92c32e0f8b10ba28a0ecdf244	Bacteria	Firmicutes	Clostridia	Clostridiales	Ruminococcaceae	uncultured	0	0	0	0	0	0	0	0	9	0	0	0
b69369e506a06befbd70c4b6cc4fefe2	Bacteria	Bacteroidetes	Bacteroidia	Chitinophagales	Chitinophagaceae	uncultured	0	0	0	0	0	0	0	0	0	9	0	0
b772b5c08fadc33d5be4fd03120ed9fb	Bacteria	Bacteroidetes	Bacteroidia	Bacteroidales	Prevotellaceae	Prevotellaceae NK3B31 group	0	0	0	0	0	0	0	0	0	0	9	0
c39e15de7f8295ecfed0969cd53b2126	Bacteria	Chloroflexi	KD4-96	1			0	0	0	0	0	0	0	0	0	9	0	0
c54fb56128548cf68b19bd40c05a5c8a	Bacteria	Proteobacteria	Alphaproteobacteria	Sphingomonadales	Sphingomonadaceae	Sphingomonas	0	0	0	0	0	0	0	0	0	9	0	0
c9b8bd2c88a031b6f21361a5ac38de5c	Bacteria	Proteobacteria	Alphaproteobacteria	Rickettsiales	SM2D12	metagenome	0	0	0	0	0	0	0	0	0	9	0	0
ca8ced502d9ebcbb6e1bc0a93d58d06d	Bacteria	Bacteroidetes	Bacteroidia	Flavobacteriales	Flavobacteriaceae	Flavobacterium	0	0	0	0	0	9	0	0	0	0	0	0
defc4abf484f85ccb15b3817fd90fdfd	Bacteria	Deinococcus-Thermus	Deinococci	Deinococcales	Deinococcaceae	Deinococcus	0	0	0	0	0	0	0	0	0	9	0	0
e75983b5f46d5e9037b5a1a54eb2d7a3	Bacteria	Actinobacteria	Thermoleophilia	Solirubrobacterales	Solirubrobacteraceae	Solirubrobacter	0	9	0	0	0	0	0	0	0	0	0	0
7c693d2c9bd099a1489c916ff5eab38e	Bacteria	Actinobacteria	Actinobacteria	Corynebacteriales	Dietziaceae	Dietzia	0	8	0	0	0	0	0	0	0	0	0	0
c06ccd1f7d57566ef669942328b1a946	Bacteria	Proteobacteria	Gammaproteobacteria	Pseudomonadales	Pseudomonadaceae	Pseudomonas	0	0	0	0	8	0	0	0	0	0	0	0
7bc7f448cbe7e61388899dd37a2fcb62	Bacteria	Proteobacteria	Gammaproteobacteria	Pseudomonadales	Moraxellaceae	Acinetobacter	0	0	0	0	0	0	8	0	0	0	0	0
a537d8bab85c83b0e74c73c55790324b	Bacteria	Proteobacteria	Alphaproteobacteria	Caulobacterales	Caulobacteraceae	Brevundimonas	0	0	0	0	0	0	0	0	0	6	2	0
71d45b222346642fda891a67899f747b	Bacteria	Acidobacteria	Acidobacteriia	Acidobacteriales	Acidobacteriaceae (Subgroup 1)	Terriglobus	0	0	0	0	0	0	0	0	0	8	0	0
b836d411b9613e29c222d96f67f8cc30	Bacteria	Proteobacteria	Gammaproteobacteria	Pseudomonadales	Moraxellaceae	Acinetobacter	0	8	0	0	0	0	0	0	0	0	0	0
324792d80a7bdee8e81e5887b4504842	Bacteria	Proteobacteria	Deltaproteobacteria	Myxococcales	bacteriap25	0.958266	0	0	0	0	0	0	0	0	0	8	0	0
7265f8def29fe6c4baf366cbea6e9f52	Bacteria	Proteobacteria	Alphaproteobacteria	Rhizobiales	Beijerinckiaceae	uncultured	0	0	0	0	0	0	0	0	0	0	0	8
4cbf65d11ea164bdeca7393329ca48ef	Bacteria	Proteobacteria	Alphaproteobacteria	Rhizobiales	Methylopilaceae	0.959878	0	0	0	0	0	0	0	0	0	8	0	0
4d691d7c1c00603992ecc527d3b59e8f	Bacteria	Proteobacteria	Alphaproteobacteria	Sphingomonadales	Sphingomonadaceae	Sphingomonas	0	0	0	0	0	0	0	0	0	8	0	0
4f856faa12011d6b010d1218d6af965c	Bacteria	Acidobacteria	Subgroup 6	Unknown Order	Unknown Family	Vicinamibacter	0	0	0	0	0	8	0	0	0	0	0	0
b10c9101315b50b71fcf8a6ae1cdecfe	Bacteria	Verrucomicrobia	Verrucomicrobiae	Chthoniobacterales	Chthoniobacteraceae	Chthoniobacter	0	0	0	0	0	0	8	0	0	0	0	0
dd0470aa7c198fd29e37507a1c81a09f	Bacteria	Actinobacteria	MB-A2-108	uncultured bacterium	uncultured bacterium	uncultured bacterium	0	0	0	0	0	0	0	0	0	8	0	0
12cce8ca5e275a68b2b5e8c48510e075	Bacteria	Proteobacteria	Gammaproteobacteria	Pseudomonadales	Moraxellaceae	Moraxella	8	0	0	0	0	0	0	0	0	0	0	0
eb0c1770f8003ef04e74ce5daed81b65	Bacteria	Proteobacteria	Alphaproteobacteria	Rhizobiales	Rhizobiaceae	Mesorhizobium	0	0	0	0	0	0	0	0	0	8	0	0
028b7afd01f10404379a5e799e2a3e60	Bacteria	Actinobacteria	Acidimicrobiia	Microtrichales	Ilumatobacteraceae	0.999997	0	0	0	0	0	0	0	0	0	8	0	0
08c8eb4defa211229df432ef0c5796db	Bacteria	Proteobacteria	Deltaproteobacteria	Myxococcales	Phaselicystidaceae	Phaselicystis	0	0	0	0	0	0	0	0	0	8	0	0
171cef17d3a509350f828d7902bd2969	Bacteria	Actinobacteria	Actinobacteria	Micrococcales	Intrasporangiaceae	Ornithinimicrobium	0	8	0	0	0	0	0	0	0	0	0	0
1c22a6138a372c1ded126f153dfcfd9f	Bacteria	Proteobacteria	Deltaproteobacteria	Myxococcales	Phaselicystidaceae	Phaselicystis	0	0	0	0	0	0	0	0	0	8	0	0
1d49df56b83a383d8b998af9d148f52c	Bacteria	Firmicutes	Clostridia	Clostridiales	Clostridiaceae 1	Clostridium sensu stricto 1	0	0	0	0	0	0	0	0	0	8	0	0
1ff1ddc91fbbf98cd71888af87dde9c1	Bacteria	Bacteroidetes	Bacteroidia	Bacteroidales	Prevotellaceae	0.999997	0	0	0	0	0	0	0	0	0	8	0	0
266eb65e66f9309d70577d42a8f6c4e4	Bacteria	Acidobacteria	Subgroup 6	1			0	0	0	0	0	0	0	0	8	0	0	0
2d47ac237fb47182ed42f27a33c3000f	Bacteria	Planctomycetes	Planctomycetacia	Pirellulales	Pirellulaceae	uncultured	0	0	0	0	0	0	0	0	8	0	0	0
2e58479b0b575954dae7c2b034ab7c4c	Bacteria	Firmicutes	Erysipelotrichia	Erysipelotrichales	Erysipelotrichaceae	Erysipelothrix	0	0	0	0	0	0	0	0	0	8	0	0
2ed6af996fd4c09556fe9ea4567504fe	Bacteria	Planctomycetes	Planctomycetacia	Pirellulales	Pirellulaceae	1	0	0	0	0	0	0	0	0	0	8	0	0
2fbbb14ee2eab04889d1c2bbddf4cfed	Bacteria	Firmicutes	Clostridia	Clostridiales	Gracilibacteraceae	uncultured	0	0	0	0	0	0	8	0	0	0	0	0
33deb57a51743c338407d5c7e9b6f5fd	Bacteria	Firmicutes	Clostridia	Clostridiales	Peptostreptococcaceae	Terrisporobacter	0	0	0	0	0	0	0	0	0	8	0	0
4409dac0d24d118454fc4129a4ce3f56	Bacteria	Planctomycetes	Planctomycetacia	Gemmatales	Gemmataceae	Fimbriiglobus	0	0	0	0	0	0	0	0	0	8	0	0
4e759be081eb2f7f0841ae1905d06734	Bacteria	Actinobacteria	Thermoleophilia	Solirubrobacterales	67-14	uncultured bacterium	0	0	0	0	0	0	0	0	0	8	0	0
5f274a3953dad63215a98718176be13d	Bacteria	Proteobacteria	Alphaproteobacteria	Rhizobiales	Devosiaceae	Devosia	0	0	0	0	0	0	0	0	0	8	0	0
5f851576777a014c0dbde428bdd9fdcd	Bacteria	Actinobacteria	Actinobacteria	Micrococcales	Micrococcaceae	Kocuria	0	0	0	0	0	0	0	0	0	8	0	0
6c4b0a734d6440ab3ad09bc7b1c265bd	Bacteria	Deinococcus-Thermus	Deinococci	Deinococcales	Deinococcaceae	Deinococcus	0	0	0	0	0	0	0	0	0	8	0	0
7a1951269107038d5534da60bde82cc9	Bacteria	Bacteroidetes	Bacteroidia	Cytophagales	Hymenobacteraceae	Hymenobacter	0	0	0	0	0	0	0	0	0	8	0	0
7de6c88d1f9352127fa8491909060e54	Bacteria	0.9926					0	0	0	0	0	0	0	0	0	8	0	0
7f9a363273c3c3c11231637a325923d2	Bacteria	Actinobacteria	Actinobacteria	Propionibacteriales	Nocardioidaceae	0.999951	0	0	0	0	0	0	0	0	0	8	0	0
8599524cec26e00cc7df72e7ecc01220	Bacteria	Acidobacteria	Subgroup 6	1			0	0	0	0	0	0	0	0	0	8	0	0
86a1ee1408562dbbfd8e83b61081dbcb	Bacteria	Proteobacteria	Gammaproteobacteria	Pseudomonadales	Moraxellaceae	Cavicella	0	0	0	0	0	0	0	0	0	0	8	0
88910ca3e7aca058cfe6f0136ad35002	Bacteria	Deinococcus-Thermus	Deinococci	Deinococcales	Deinococcaceae	Deinococcus	0	0	0	0	0	0	0	0	0	8	0	0
95ef438ac35b3c870f4cdf90cfa65d5c	Bacteria	Proteobacteria	Gammaproteobacteria	Pseudomonadales	Moraxellaceae	Alkanindiges	0	0	0	0	0	0	0	0	0	8	0	0
a21fbb7d37a8532587c76b4b6cd75753	Bacteria	Bacteroidetes	Bacteroidia	Chitinophagales	Chitinophagaceae	Flavisolibacter	0	0	0	0	0	0	0	0	0	8	0	0
a64797837ddcb36ef42db6765a36d43a	Bacteria	Cyanobacteria	Oxyphotobacteria	Thermosynechococcales	0.995881		8	0	0	0	0	0	0	0	0	0	0	0
ab98a29b803f76f646cbac9c95955841	Bacteria	Cyanobacteria	Oxyphotobacteria	uncultured	uncultured cyanobacterium	uncultured cyanobacterium	0	0	0	0	0	0	0	0	0	8	0	0
bc86a6df6dea72f035282f4262523dcb	Bacteria	Bacteroidetes	Bacteroidia	Cytophagales	Hymenobacteraceae	Hymenobacter	0	0	0	0	0	0	0	0	0	8	0	0
be9919142608c5297e86cb710c799f97	Bacteria	Verrucomicrobia	Verrucomicrobiae	Pedosphaerales	Pedosphaeraceae	uncultured bacterium	0	0	0	0	0	0	0	0	8	0	0	0
d4019a4beda6f8d0a23e97330086456d	Bacteria	Planctomycetes	Planctomycetacia	Gemmatales	Gemmataceae	uncultured	0	0	0	0	0	0	0	0	8	0	0	0
d627a1519c1c80c95a5c54213ad24f37	Bacteria	Firmicutes	Clostridia	Clostridiales	Ruminococcaceae	0.999974	0	0	0	0	0	0	8	0	0	0	0	0
ea9ad9875805b89cf18bb38a03fbc934	Bacteria	Planctomycetes	Planctomycetacia	Isosphaerales	Isosphaeraceae	Singulisphaera	0	0	0	0	0	0	0	0	0	8	0	0
f6a9ce0087929f1257c6cf3d7c61a23d	Bacteria	Firmicutes	Erysipelotrichia	Erysipelotrichales	Erysipelotrichaceae	1	0	0	0	0	0	0	0	0	0	8	0	0
ffa99ab5e960df69a8449e2c199691f2	Bacteria	Proteobacteria	Alphaproteobacteria	Rhodobacterales	Rhodobacteraceae	0.999961	0	8	0	0	0	0	0	0	0	0	0	0
5fbff9b2b23e17d5335a5faec3b4c89a	Bacteria	Actinobacteria	Actinobacteria	Micrococcales	Dermacoccaceae	0.775754	0	7	0	0	0	0	0	0	0	0	0	0
8735f92a7f18db944bc862777fbd3222	Bacteria	Proteobacteria	Gammaproteobacteria	Betaproteobacteriales	Burkholderiaceae	0.999999	0	0	0	0	0	0	0	0	0	0	0	7
ca2066ad6484223debfab18e8527ba43	Bacteria	Deinococcus-Thermus	Deinococci	Deinococcales	Deinococcaceae	Deinococcus	0	0	0	0	0	0	0	7	0	0	0	0
37613197080907a5a688b29178a82b95	Bacteria	Planctomycetes	Planctomycetacia	Gemmatales	Gemmataceae	Gemmata	0	0	0	0	0	7	0	0	0	0	0	0
7d88cb85b80e0024b54a61e7a6da3bf0	Bacteria	Firmicutes	Bacilli	Bacillales	Bacillaceae	Bacillus	0	7	0	0	0	0	0	0	0	0	0	0
0ff52ecd45be79c478d82cfd5bd2e9cd	Bacteria	Proteobacteria	Gammaproteobacteria	Pseudomonadales	Moraxellaceae	Acinetobacter	0	0	0	0	0	0	0	0	0	0	0	7
1b51357852b0b814b4d9918c6f0ab762	Bacteria	Firmicutes	Bacilli	Lactobacillales	Streptococcaceae	Streptococcus	7	0	0	0	0	0	0	0	0	0	0	0
397246cddd9fd135e2a435d31af16fa2	Bacteria	Actinobacteria	Actinobacteria	Propionibacteriales	Nocardioidaceae	Marmoricola	0	0	0	0	0	0	0	0	0	7	0	0
1b3f8dce82848d7727ab43ab8f57c888	Bacteria	Proteobacteria	Deltaproteobacteria	Desulfovibrionales	Desulfovibrionaceae	uncultured	0	0	0	0	0	0	7	0	0	0	0	0
f8b6d2a553f0df1c667529b281cdac3f	Bacteria	Proteobacteria	Alphaproteobacteria	Rhizobiales	Hyphomicrobiaceae	Pedomicrobium	0	0	0	0	0	0	0	0	7	0	0	0
6c0c84518abe719cc7c4af67f51b577e	Bacteria	Proteobacteria	Gammaproteobacteria	Xanthomonadales	Xanthomonadaceae	Stenotrophomonas	0	0	0	0	7	0	0	0	0	0	0	0
57d493e272e76b68e3e2ccc27d9a9b44	Bacteria	Proteobacteria	Alphaproteobacteria	Rhizobiales	Rhizobiaceae	Aliihoeflea	0	0	0	0	0	0	0	0	0	0	0	7
07c84b8652b8e86690fbf39f08a3be70	Bacteria	Planctomycetes	Planctomycetacia	Isosphaerales	Isosphaeraceae	1	0	0	0	0	0	0	0	0	0	7	0	0
0ba65b1f7a1ccf680ebca161086323f9	Bacteria	Proteobacteria	Alphaproteobacteria	Rhizobiales	Xanthobacteraceae	0.999975	0	0	7	0	0	0	0	0	0	0	0	0
2b6b58531f29b1c37ef31cc18297e28e	Bacteria	Bacteroidetes	Bacteroidia	Bacteroidales	Prevotellaceae	uncultured	0	0	0	0	0	0	0	0	0	7	0	0
2fc4428f65c6e34d4624fc2a51298872	Bacteria	Actinobacteria	Actinobacteria	Micrococcales	Intrasporangiaceae	Terrabacter	0	0	0	0	0	0	0	0	0	0	7	0
3a5fa34f380fad23538f7b539e371cf8	Bacteria	Acidobacteria	Subgroup 6	metagenome	metagenome	metagenome	0	0	0	0	0	0	0	0	7	0	0	0
3b8291b61dbb43886b3c0bcfc8d5cebb	Bacteria	Cyanobacteria	Sericytochromatia	uncultured bacterium	uncultured bacterium	uncultured bacterium	0	0	0	0	0	7	0	0	0	0	0	0
3edc135db9ea0093f0a174bbdf128e6f	Bacteria	Verrucomicrobia	Verrucomicrobiae	Verrucomicrobiales	Rubritaleaceae	Luteolibacter	0	0	0	0	0	0	0	0	0	7	0	0
467b27cd7fb856f00d2efdb7781f9818	Bacteria	Actinobacteria	Actinobacteria	Micrococcales	Micrococcaceae	Nesterenkonia	0	0	0	0	7	0	0	0	0	0	0	0
4feb66326193317cfc38a2e8236fbb9f	Bacteria	Chloroflexi	TK10	uncultured Chloroflexus sp.	uncultured Chloroflexus sp.	uncultured Chloroflexus sp.	0	0	0	0	0	0	0	0	0	7	0	0
5e0edaca9309a277943b012f11fcd1b8	Bacteria	Proteobacteria	Alphaproteobacteria	Rhizobiales	Hyphomicrobiaceae	Hyphomicrobium	0	0	0	0	0	0	0	0	0	7	0	0
5fda6f43bdea0995d2eb1467120ca8ea	Bacteria	Firmicutes	Bacilli	Bacillales	Bacillaceae	Bacillus	0	0	0	0	0	0	0	0	0	7	0	0
650ab83e7604439e2ec474c3e5d79b2d	Bacteria	Actinobacteria	Actinobacteria	Frankiales	Frankiaceae	Jatrophihabitans	0	0	0	0	0	0	7	0	0	0	0	0
65418a318c7ae84a8370882d0290a1df	Bacteria	Proteobacteria	Alphaproteobacteria	Sphingomonadales	Sphingomonadaceae	0.99418	0	0	0	0	0	0	0	0	0	7	0	0
7648faa870097ab8a3db86aad8a85bcd	Bacteria	Verrucomicrobia	Verrucomicrobiae	Chthoniobacterales	Chthoniobacteraceae	Candidatus Udaeobacter	0	0	0	0	0	0	0	0	0	7	0	0
7cbb52c46fd30c0cab639e859420c4be	Bacteria	Proteobacteria	Alphaproteobacteria	Rhizobiales	Rhizobiaceae	Allorhizobium-Neorhizobium-Pararhizobium-Rhizobium	0	0	0	0	0	0	0	0	0	7	0	0
80aa024558b25fc29b3ad4824e5a8c63	Bacteria	Proteobacteria	Alphaproteobacteria	Sphingomonadales	Sphingomonadaceae	Sphingomonas	0	0	0	0	0	0	0	0	0	7	0	0
821cbb60bf1cb805e5880d73de7a5e17	Bacteria	Proteobacteria	Gammaproteobacteria	Xanthomonadales	Xanthomonadaceae	0.999999	0	7	0	0	0	0	0	0	0	0	0	0
89cfaae99851033cf4203ce0475bd184	Bacteria	Proteobacteria	Deltaproteobacteria	Myxococcales	P3OB-42	uncultured bacterium	0	0	0	0	0	0	0	0	0	7	0	0
8e3a684f568abb220d00c8cf7de390e9	Bacteria	Planctomycetes	Planctomycetacia	Gemmatales	Gemmataceae	Fimbriiglobus	0	0	0	0	0	0	0	0	0	7	0	0
96e33458e8a180df0ae170b1e16d9e52	Bacteria	Proteobacteria	Gammaproteobacteria	Betaproteobacteriales	Burkholderiaceae	Tepidimonas	0	0	0	0	0	0	0	0	0	0	7	0
b531e97846dfdae8d2e5765dfdc2254b	Bacteria	Actinobacteria	Actinobacteria	Propionibacteriales	Nocardioidaceae	Nocardioides	0	7	0	0	0	0	0	0	0	0	0	0
c31e5f9e619e3bf13270587d9661b2c3	Bacteria	Firmicutes	Bacilli	Bacillales	Paenibacillaceae	Paenibacillus	0	0	0	0	0	0	0	0	7	0	0	0
c336f334fe5bdaa7699672a94c1f2094	Bacteria	Proteobacteria	Deltaproteobacteria	Desulfovibrionales	Desulfovibrionaceae	Desulfovibrio	0	0	0	0	0	0	7	0	0	0	0	0
cc8d78fa58d304dea621ebdf573e6a99	Bacteria	Firmicutes	Clostridia	Clostridiales	Ruminococcaceae	Candidatus Soleaferrea	0	0	0	0	0	0	7	0	0	0	0	0
d1f4babdfa6aa29532c66b9b1b30c201	Bacteria	Proteobacteria	Alphaproteobacteria	Rhizobiales	Rhizobiales Incertae Sedis	Nordella	0	0	0	0	0	0	0	0	0	7	0	0
dd05d3199fa30cb31e36af1258b09e52	Bacteria	Bacteroidetes	Bacteroidia	Bacteroidales	Bacteroidaceae	Bacteroides	0	0	0	0	0	0	0	0	0	7	0	0
e083c496ebb74a040fc99f51732a598f	Bacteria	Deinococcus-Thermus	Deinococci	Deinococcales	Deinococcaceae	Deinococcus	0	0	0	0	0	0	0	7	0	0	0	0
e5545286e9ef50a642565ca9cbc4aca2	Bacteria	Epsilonbacteraeota	Campylobacteria	Campylobacterales	Campylobacteraceae	Campylobacter	0	0	0	0	0	0	0	0	0	7	0	0
f768469cda25a1d1beeb2c4f6f1182df	Bacteria	Verrucomicrobia	Verrucomicrobiae	Pedosphaerales	Pedosphaeraceae	ADurb.Bin063-1	0	0	0	0	0	0	0	0	7	0	0	0
f93c192b3f8184ac914b43d868ecb3b1	Bacteria	Firmicutes	Negativicutes	Selenomonadales	Veillonellaceae	uncultured	0	0	0	0	0	0	0	0	0	0	7	0
2f3b9a4179f113beb940c0c085f61388	Bacteria	Firmicutes	Bacilli	Lactobacillales	Streptococcaceae	Streptococcus	0	0	0	0	0	0	6	0	0	0	0	0
3bb0bf5132b0f988573de9bd6059b22c	Bacteria	Proteobacteria	Gammaproteobacteria	Betaproteobacteriales	Burkholderiaceae	0.999975	0	0	0	0	0	6	0	0	0	0	0	0
c626d708f0d1a2bbc1215c51d18fc060	Bacteria	Fusobacteria	Fusobacteriia	Fusobacteriales	Fusobacteriaceae	Fusobacterium	0	0	0	0	0	0	0	0	0	6	0	0
91f7febb43339e838b19795e02d28941	Bacteria	Firmicutes	Clostridia	Clostridiales	Ruminococcaceae	0.994267	0	0	0	0	0	0	0	0	0	6	0	0
622f22ac3ee6e23357131a2d75a49095	Bacteria	Firmicutes	Bacilli	Lactobacillales	Leuconostocaceae	Leuconostoc	0	6	0	0	0	0	0	0	0	0	0	0
79a0ad1a89fe80d8b650df1184c7dfb2	Bacteria	Firmicutes	Bacilli	Bacillales	Bacillaceae	Marinococcus	0	0	0	0	2	0	0	0	0	0	4	0
e0f50c5adf537a0a3a63e61720b38ed5	Bacteria	Proteobacteria	Alphaproteobacteria	Rhizobiales	Beijerinckiaceae	Methylobacterium	0	6	0	0	0	0	0	0	0	0	0	0
e7ddf233bed17461088aae76cddd444e	Bacteria	Proteobacteria	Alphaproteobacteria	Rhizobiales	Rhizobiaceae	Allorhizobium-Neorhizobium-Pararhizobium-Rhizobium	0	0	0	0	0	0	6	0	0	0	0	0
ab179133ecc4434cefe7afa3d9520da6	Bacteria	Proteobacteria	Alphaproteobacteria	Rhizobiales	Rhizobiaceae	Aureimonas	6	0	0	0	0	0	0	0	0	0	0	0
395c19924b06b959b79cd508f4728014	Bacteria	Chloroflexi	Gitt-GS-136	1			6	0	0	0	0	0	0	0	0	0	0	0
3353c85d1eeef2b6a13ce1f564d81e19	Bacteria	Actinobacteria	Actinobacteria	Bifidobacteriales	Bifidobacteriaceae	Alloscardovia	0	0	0	0	6	0	0	0	0	0	0	0
69d8e377f885502e2e7d77d6a45123f7	Bacteria	Actinobacteria	Coriobacteriia	Coriobacteriales	Coriobacteriales Incertae Sedis	uncultured	0	0	0	0	0	0	0	0	0	6	0	0
992a39ca30c6ab02f4a48c2efd76f673	Bacteria	Proteobacteria	Alphaproteobacteria	Sphingomonadales	Sphingomonadaceae	Sphingobium	0	0	0	0	0	0	0	0	0	6	0	0
cfbff020321eaed0eb8535544eefff01	Bacteria	Actinobacteria	Thermoleophilia	Gaiellales	1		0	0	0	0	0	0	0	0	0	6	0	0
0462d5cc7bc984a53a4a562592ad1188	Bacteria	Actinobacteria	Thermoleophilia	Solirubrobacterales	Solirubrobacteraceae	Conexibacter	0	0	0	0	0	0	0	0	0	6	0	0
0486618137f014c96ef2f42a16291648	Bacteria	Bacteroidetes	Bacteroidia	Cytophagales	Hymenobacteraceae	Hymenobacter	0	0	0	0	0	0	0	0	0	6	0	0
0c4a1628707f235f8b28e98d2ee3d107	Bacteria	Bacteroidetes	Bacteroidia	Bacteroidales	Tannerellaceae	0.999955	0	0	0	0	0	0	6	0	0	0	0	0
13913a55cd4a3a5ce9c8971c792da34c	Bacteria	Firmicutes	Clostridia	Clostridiales	Ruminococcaceae	uncultured	0	0	6	0	0	0	0	0	0	0	0	0
17f26caf018b16063f801ff0294bd557	Bacteria	Deinococcus-Thermus	Deinococci	Deinococcales	Deinococcaceae	Deinococcus	0	0	0	0	6	0	0	0	0	0	0	0
210103819517329a90f0656fbf1639ec	Bacteria	Actinobacteria	Thermoleophilia	Solirubrobacterales	67-14	0.916739	0	0	0	0	0	0	0	0	0	6	0	0
29e4ab925f6b417c1a0bfb3b16482552	Bacteria	Verrucomicrobia	Verrucomicrobiae	Verrucomicrobiales	Akkermansiaceae	Akkermansia	0	0	0	0	0	0	6	0	0	0	0	0
3526e3b537133e1e8f88412dbb26541a	Bacteria	Actinobacteria	Acidimicrobiia	Microtrichales	Iamiaceae	Iamia	0	0	0	0	0	0	0	0	0	6	0	0
38db834fc0354c2725df920b322363d4	Bacteria	Proteobacteria	Alphaproteobacteria	Rhizobiales	D05-2	uncultured bacterium	0	0	0	0	0	0	0	0	6	0	0	0
3e97e15ad931eff5a56b78bef1ab7893	Bacteria	Actinobacteria	Thermoleophilia	Solirubrobacterales	67-14	uncultured bacterium	0	0	0	0	0	0	0	0	0	6	0	0
42363ca2dcd263cdcf0badddc2676504	Bacteria	Acidobacteria	Subgroup 6	1			0	0	0	0	0	0	0	0	0	6	0	0
4724e588e88d5f34e4bd8be4f38da664	Bacteria	Proteobacteria	Alphaproteobacteria	Sphingomonadales	Sphingomonadaceae	Sphingoaurantiacus	0	0	0	0	0	0	0	0	0	6	0	0
5dc4bc49088f2294b4c96547d7bf25a1	Bacteria	Proteobacteria	Deltaproteobacteria	Oligoflexales	0319-6G20	uncultured Roseobacter sp.	0	0	0	0	0	0	0	0	0	6	0	0
5e1b9a1b247f6eff58aee22d086ba494	Bacteria	Firmicutes	Bacilli	Bacillales	Bacillaceae	Bacillus	0	6	0	0	0	0	0	0	0	0	0	0
5f3df3f16ecf02224fb276ca9e30fbdb	Bacteria	Proteobacteria	Alphaproteobacteria	Rhodobacterales	Rhodobacteraceae	Rubellimicrobium	0	0	0	0	0	0	0	0	0	6	0	0
60088e11e6981a88b7a92794c216ea24	Bacteria	Actinobacteria	Actinobacteria	Micrococcales	0.887866		0	0	0	0	0	0	0	6	0	0	0	0
649ee8a47011a3c4086fa9a092052ec1	Bacteria	Planctomycetes	Planctomycetacia	Planctomycetales	Rubinisphaeraceae	Planctomicrobium	0	0	0	0	0	0	0	0	6	0	0	0
6fb2dc844f431b07d9669e49eb4476df	Bacteria	Firmicutes	Negativicutes	Selenomonadales	Veillonellaceae	Dialister	0	0	0	0	0	0	0	0	0	6	0	0
72c08d154589a4b7660cb30f3fcc9f9e	Bacteria	Actinobacteria	Actinobacteria	Pseudonocardiales	Pseudonocardiaceae	Pseudonocardia	0	0	0	0	0	0	6	0	0	0	0	0
74706c70088b27012f6257b10d41c18e	Bacteria	Firmicutes	Erysipelotrichia	Erysipelotrichales	Erysipelotrichaceae	0.999997	0	0	0	0	0	0	0	0	0	6	0	0
81aaa7f8f71c636e89e111efe22dfe83	Bacteria	Proteobacteria	Gammaproteobacteria	Betaproteobacteriales	SC-I-84	0.999942	0	0	0	0	0	0	0	0	0	6	0	0
84cabf9510d78a898a232f8ed0082f92	Bacteria	Chloroflexi	Anaerolineae	Caldilineales	Caldilineaceae	uncultured	0	0	0	0	0	0	0	0	0	0	6	0
8f820a46cfecd19477f4485d1c436764	Bacteria	Proteobacteria	Gammaproteobacteria	Xanthomonadales	Xanthomonadaceae	Pseudoxanthomonas	0	0	0	0	6	0	0	0	0	0	0	0
9fd6e311a36ea09275ff0f95df97ddd1	Bacteria	Tenericutes	Mollicutes	Entomoplasmatales	Spiroplasmataceae	Spiroplasma	0	0	0	0	6	0	0	0	0	0	0	0
a3313f7fa18c8389259711b9413a326a	Bacteria	Proteobacteria	Alphaproteobacteria	Sphingomonadales	Sphingomonadaceae	Sphingomonas	0	0	0	0	0	0	0	0	0	6	0	0
ac4d70d6aee863530ccafc22ea9fef74	Bacteria	Planctomycetes	Planctomycetacia	Planctomycetales	uncultured	1	0	0	0	0	0	0	0	0	0	6	0	0
c0eb892bb5cd319faf1b2f5935f77103	Bacteria	Proteobacteria	Alphaproteobacteria	Rhizobiales	Stappiaceae	Agaricicola	0	0	0	0	0	0	0	0	0	6	0	0
d0dda0995b8b7fd81cb5c88f1bfc59f0	Bacteria	Deinococcus-Thermus	Deinococci	Deinococcales	Deinococcaceae	Deinococcus	0	6	0	0	0	0	0	0	0	0	0	0
d58b6cf2e9af6364330b92566e14d59e	Bacteria	Acidobacteria	Subgroup 6	Unknown Order	Unknown Family	Vicinamibacter	0	0	0	0	0	0	0	0	0	6	0	0
d6399c333f56044870f916b9f19d39e4	Bacteria	Actinobacteria	Thermoleophilia	Solirubrobacterales	Solirubrobacteraceae	Patulibacter	0	6	0	0	0	0	0	0	0	0	0	0
da5c9b413c2f653a86650c17217f972b	Bacteria	Actinobacteria	Actinobacteria	Pseudonocardiales	Pseudonocardiaceae	Saccharopolyspora	0	0	0	6	0	0	0	0	0	0	0	0
df14ed79583b7b54bd7c109a02e8dace	Bacteria	Proteobacteria	Alphaproteobacteria	Sphingomonadales	Sphingomonadaceae	Novosphingobium	0	0	0	0	0	0	0	0	0	6	0	0
f2c5a2b32b2b1e753e7844a27238fc65	Bacteria	Actinobacteria	Acidimicrobiia	Microtrichales	uncultured	uncultured Acidimicrobidae bacterium	0	0	0	0	0	0	0	0	0	6	0	0
f4b48a0d7f09f9fd4dac11acc9675264	Bacteria	Bacteroidetes	Bacteroidia	Bacteroidales	Rikenellaceae	Alistipes	0	0	0	0	0	0	6	0	0	0	0	0
fad0275b23dfc64be4940ca279fb47aa	Bacteria	Firmicutes	Clostridia	Clostridiales	Christensenellaceae	uncultured bacterium	0	0	0	0	0	0	6	0	0	0	0	0
0e2e91fba1ca9ed7de2d11ea4786c914	Bacteria	Proteobacteria	Gammaproteobacteria	Pseudomonadales	Moraxellaceae	Acinetobacter	0	5	0	0	0	0	0	0	0	0	0	0
7f667e3e7705b8710d4c407ab8edc8c0	Bacteria	Fusobacteria	Fusobacteriia	Fusobacteriales	Leptotrichiaceae	Leptotrichia	0	0	0	0	0	0	0	5	0	0	0	0
41601343e5fada6be4ebd4bcd85871ec	Bacteria	Actinobacteria	Actinobacteria	Corynebacteriales	Mycobacteriaceae	Mycobacterium	0	5	0	0	0	0	0	0	0	0	0	0
9580aa8a52ec18a4e92e701cdb595faa	Bacteria	Firmicutes	Clostridia	Clostridiales	Clostridiaceae 1	Clostridium sensu stricto 1	0	0	0	0	0	0	0	0	0	5	0	0
10afda2baef44de4c584a6641de399b1	Bacteria	Proteobacteria	Alphaproteobacteria	Sphingomonadales	Sphingomonadaceae	Sphingomonas	0	0	0	0	0	0	0	0	0	5	0	0
3220eb9bf3d8f3cfd988117e51922a05	Bacteria	Acidobacteria	Blastocatellia (Subgroup 4)	Blastocatellales	Blastocatellaceae	Blastocatella	0	0	0	0	0	0	0	0	0	5	0	0
f543bc8ffde52f87df11337f5ac5d4d2	Bacteria	Patescibacteria	Parcubacteria	Candidatus Yonathbacteria	uncultured bacterium	uncultured bacterium	0	0	0	0	0	0	0	0	0	0	0	5
6de8fff163b98c8aa71aeec462c52f49	Bacteria	Proteobacteria	Alphaproteobacteria	Caulobacterales	Caulobacteraceae	Phenylobacterium	0	0	0	0	0	0	0	0	0	5	0	0
66fcd2728e873a322a8e6a1ba5aea07a	Bacteria	Chloroflexi	Chloroflexia	Kallotenuales	AKIW781	1	0	0	0	0	0	0	0	0	0	5	0	0
87ddf287df103a3a3481c3a85bcb80e5	Bacteria	Deinococcus-Thermus	Deinococci	Deinococcales	Deinococcaceae	Deinococcus	0	0	0	0	0	0	0	0	0	5	0	0
2a59dc1f32d09b6bbe77fc141b619f7b	Bacteria	Proteobacteria	Alphaproteobacteria	Sphingomonadales	Sphingomonadaceae	Sphingomonas	0	0	0	0	0	0	0	0	0	5	0	0
03981537134ff0f052a6acb6cc17e58a	Bacteria	Deinococcus-Thermus	Deinococci	Deinococcales	Deinococcaceae	Deinococcus	0	0	0	0	0	0	0	0	0	5	0	0
0a5824285b478eeb81f16d7cf26e2b5b	Bacteria	Bacteroidetes	Bacteroidia	Bacteroidales	Rikenellaceae	Rikenellaceae RC9 gut group	0	0	0	0	0	0	0	0	0	5	0	0
0e1211104c7714f17667e134d699b526	Bacteria	Bacteroidetes	Bacteroidia	Bacteroidales	Rikenellaceae	Alistipes	0	0	5	0	0	0	0	0	0	0	0	0
0f36c869a58b1ae78a78ce874f08e154	Bacteria	Proteobacteria	Gammaproteobacteria	Salinisphaerales	Solimonadaceae	uncultured	0	0	0	0	0	0	0	0	0	5	0	0
0f40d55742617d98c60ca94f19afeb9b	Bacteria	Actinobacteria	Acidimicrobiia	Microtrichales	Ilumatobacteraceae	uncultured	0	0	0	0	0	0	0	0	0	5	0	0
116afef417e55c50e79ed06d6e49debc	Bacteria	Acidobacteria	Thermoanaerobaculia	Thermoanaerobaculales	Thermoanaerobaculaceae	Subgroup 10	0	0	0	0	0	0	0	0	0	5	0	0
15e2e9663aa35b9ddf8095fd5db73738	Bacteria	Cyanobacteria	Melainabacteria	Vampirovibrionales	uncultured bacterium	uncultured bacterium	0	0	0	0	0	0	0	0	0	5	0	0
1878f237d91cb878cda9eccfcf9d3ae4	Bacteria	Planctomycetes	Planctomycetacia	Pirellulales	Pirellulaceae	uncultured	0	0	0	0	0	0	0	0	0	5	0	0
19627a6b5fe9c8a25daf30cb0a2894e4	Bacteria	Actinobacteria	Actinobacteria	0.999999			0	0	0	0	0	0	0	0	0	5	0	0
196b4318fb74767735d25ac0f9fe9d65	Bacteria	Planctomycetes	Planctomycetacia	Planctomycetales	uncultured	uncultured bacterium	0	0	0	0	0	0	0	0	5	0	0	0
1ad081dbb956f3379220b5802dc30992	Bacteria	FBP	uncultured actinobacterium	uncultured actinobacterium	uncultured actinobacterium	uncultured actinobacterium	0	0	0	0	0	0	0	0	0	5	0	0
1df2faad7a87c53286100df3198877cb	Bacteria	Actinobacteria	Actinobacteria	Micrococcales	Bogoriellaceae	Georgenia	0	0	0	0	0	0	0	0	0	5	0	0
23dcaef8a7fdee5c5151589024de6606	Bacteria	Proteobacteria	Alphaproteobacteria	Rhizobiales	Rhizobiaceae	0.968573	0	5	0	0	0	0	0	0	0	0	0	0
27b0ff903d619a220e628903dfd0a75c	Bacteria	Chloroflexi	Dehalococcoidia	S085	metagenome	metagenome	0	0	0	0	0	0	0	0	0	5	0	0
2d5fa01d5bb5c6d0d952919ea2884900	Bacteria	Planctomycetes	Planctomycetacia	Isosphaerales	Isosphaeraceae	uncultured	0	0	0	0	0	0	0	0	0	5	0	0
2dcb4f391898e9f27f0faa699ffc0a23	Bacteria	Planctomycetes	Phycisphaerae	Tepidisphaerales	WD2101 soil group	uncultured bacterium	0	0	0	0	0	0	0	0	0	5	0	0
31b93da66caf24dde3118a2ba3b4081a	Bacteria	Planctomycetes	Planctomycetacia	Gemmatales	Gemmataceae	uncultured	0	0	0	0	0	0	0	0	0	5	0	0
34a6f2177e27459a1287ec5fbdddc70b	Bacteria	Proteobacteria	Gammaproteobacteria	Xanthomonadales	Rhodanobacteraceae	Tahibacter	0	0	0	0	0	5	0	0	0	0	0	0
4220a45fce04a126ed724e22ebfe28c6	Bacteria	Planctomycetes	Planctomycetacia	Gemmatales	Gemmataceae	Gemmata	0	0	0	0	0	0	0	0	0	0	5	0
426d2abf869c0a75e98562693d6ea3e0	Bacteria	Actinobacteria	Actinobacteria	1			0	0	0	0	0	0	0	0	0	5	0	0
4454b46f37b77d154e01ed6b1989f5af	Bacteria	Planctomycetes	Planctomycetacia	Gemmatales	Gemmataceae	uncultured	0	0	0	0	0	0	0	0	0	5	0	0
46f0ee51310d89d76b4c19557925d01d	Bacteria	Actinobacteria	Actinobacteria	Micrococcales	Microbacteriaceae	0.999957	0	0	0	0	0	0	0	0	0	5	0	0
4aeb6198a21d999b2076031c52f608fd	Bacteria	0.994203					0	0	0	0	0	0	0	0	5	0	0	0
5709e49316d35affe53f427f0ab26e4e	Bacteria	Proteobacteria	Alphaproteobacteria	Rhizobiales	Rhizobiaceae	Mesorhizobium	0	0	0	0	0	0	0	0	0	5	0	0
58f4eac0e40b46b3b243a8184f9aa906	Bacteria	Bacteroidetes	Bacteroidia	Cytophagales	Spirosomaceae	Spirosoma	0	0	0	0	0	0	0	0	0	5	0	0
649f2efd13df2dff8125deb6f1a44f58	Bacteria	Proteobacteria	Gammaproteobacteria	Oceanospirillales	Halomonadaceae	Halomonas	0	0	0	0	0	0	0	0	0	0	0	5
651317827c0d276350281d36b217e3f1	Bacteria	Actinobacteria	Actinobacteria	Propionibacteriales	Nocardioidaceae	Nocardioides	0	0	0	0	0	0	0	0	0	5	0	0
652035f3b2fb3bb4500ba358a87351b6	Bacteria	Planctomycetes	Planctomycetacia	Isosphaerales	Isosphaeraceae	Singulisphaera	0	0	0	0	0	0	0	0	0	5	0	0
65dea62994e6093765c14171a63d66ee	Bacteria	Planctomycetes	Planctomycetacia	Gemmatales	Gemmataceae	uncultured	0	0	0	0	0	0	0	0	0	5	0	0
6a2486f08e5bce3bf722b9f8bede3540	Bacteria	Actinobacteria	Actinobacteria	Micromonosporales	Micromonosporaceae	0.999991	0	0	0	0	0	0	0	0	0	5	0	0
74d2467396245434d0ab457aad2bae4b	Bacteria	Bacteroidetes	Bacteroidia	Flavobacteriales	Flavobacteriaceae	Flavobacterium	0	0	0	0	0	0	0	0	0	5	0	0
7a4ed2ccc4ebec7b45daf8c1efda6ee1	Bacteria	Actinobacteria	Acidimicrobiia	Microtrichales	Microtrichaceae	Sva0996 marine group	0	0	0	0	0	0	0	0	0	5	0	0
7cc10f0b1bdd2d093286e9d392a9b164	Bacteria	Actinobacteria	Actinobacteria	Kineosporiales	Kineosporiaceae	Angustibacter	0	0	0	0	0	0	0	0	0	5	0	0
7ef3abb24630b4c3de5cd59649514611	Bacteria	Firmicutes	Clostridia	Clostridiales	Ruminococcaceae	0.999987	0	0	0	0	0	0	5	0	0	0	0	0
8a21d5a3aa02ada3417c85102df66299	Bacteria	Bacteroidetes	Bacteroidia	Sphingobacteriales	Sphingobacteriaceae	Solitalea	0	0	0	0	0	0	0	0	5	0	0	0
8d119ef872ffe3c434a39cab86ba3c5a	Bacteria	Actinobacteria	Thermoleophilia	Solirubrobacterales	67-14	metagenome	0	0	0	0	0	0	0	0	0	5	0	0
90a176ad50a769068d88b0648a375a9f	Bacteria	0.99513					0	0	0	0	0	0	0	0	0	5	0	0
96219a8fb717efc49337f503a3ff4dc2	Bacteria	Acidobacteria	Blastocatellia (Subgroup 4)	Blastocatellales	Blastocatellaceae	uncultured	0	0	0	0	0	0	0	0	0	5	0	0
9b9edd6badc64bddfa604543822d00e8	Bacteria	Proteobacteria	Alphaproteobacteria	Rhizobiales	Beijerinckiaceae	uncultured	0	0	0	0	0	0	5	0	0	0	0	0
9e2a4cdf3471a4b0a45f1625c336d5df	Bacteria	Bacteroidetes	Bacteroidia	Bacteroidales	Tannerellaceae	0.993736	0	0	0	0	0	0	0	0	0	5	0	0
9f903d4a9f3bdc49da1b0dbb9278c0d1	Bacteria	Proteobacteria	Alphaproteobacteria	Rhizobiales	Rhizobiaceae	Aureimonas	0	0	0	0	5	0	0	0	0	0	0	0
a067f78943c8140729a384c5cb5be98b	Bacteria	Proteobacteria	Alphaproteobacteria	Rhizobiales	Rhizobiaceae	uncultured	0	0	0	0	0	0	0	0	0	5	0	0
a0c9adc102cbf84de7a5a7f5714bb27f	Bacteria	Proteobacteria	Alphaproteobacteria	Rhizobiales	Beijerinckiaceae	Methylobacterium	0	0	0	0	0	0	0	0	5	0	0	0
a2403845b9bb0b58e3b7026a1d073799	Bacteria	Proteobacteria	Alphaproteobacteria	Tistrellales	Geminicoccaceae	Candidatus Alysiosphaera	0	0	0	0	0	0	0	0	0	5	0	0
a8e3c4c8ad70d2b908a71782970b8073	Bacteria	Proteobacteria	Alphaproteobacteria	Rhizobiales	Amb-16S-1323	uncultured bacterium	0	0	0	0	0	0	0	0	0	5	0	0
b6785d80c394f432e8c3469090b3b8a3	Bacteria	Deinococcus-Thermus	Deinococci	Deinococcales	Deinococcaceae	Deinococcus	0	0	0	0	0	0	0	0	0	5	0	0
b72d2815103feb19f37f2521dac55754	Bacteria	Verrucomicrobia	Verrucomicrobiae	Chthoniobacterales	Xiphinematobacteraceae	Candidatus Xiphinematobacter	0	0	0	0	0	0	0	0	0	5	0	0
b79aec80f56b72b94c1c8edb3cc69ad5	Bacteria	Bacteroidetes	Bacteroidia	Bacteroidales	Bacteroidaceae	Bacteroides	0	0	0	0	0	0	5	0	0	0	0	0
bc62d91c3a90402662c5c76e9ff5661a	Bacteria	Actinobacteria	Thermoleophilia	Gaiellales	uncultured	0.961258	0	0	0	0	0	0	0	0	0	5	0	0
d00c93c4b35cb74958cfa5cdeeddb654	Bacteria	Proteobacteria	Deltaproteobacteria	Bdellovibrionales	Bdellovibrionaceae	Bdellovibrio	5	0	0	0	0	0	0	0	0	0	0	0
d0b233cbb68f772e4cbf54341ab53997	Bacteria	Acidobacteria	Subgroup 17	1			0	5	0	0	0	0	0	0	0	0	0	0
d0decfd64339aa2a97a8e8a9410956af	Bacteria	Bacteroidetes	Bacteroidia	Bacteroidales	Rikenellaceae	Alistipes	0	0	0	0	0	5	0	0	0	0	0	0
d1db98b14a7753828e84465b9a6d9d4d	Bacteria	Planctomycetes	Planctomycetacia	Planctomycetales	uncultured	uncultured Planctomyces sp.	0	0	0	0	0	0	0	0	0	5	0	0
d7fa6cd608f1281c9e660757dd3840da	Bacteria	Acidobacteria	Acidobacteriia	Solibacterales	Solibacteraceae (Subgroup 3)	Candidatus Solibacter	0	0	0	0	0	0	0	0	5	0	0	0
d8b7fa3cf5c90de1075b6e3e91ea3a73	Bacteria	Proteobacteria	Gammaproteobacteria	Betaproteobacteriales	Burkholderiaceae	0.999967	0	0	0	0	0	0	0	0	5	0	0	0
e7e48d453f6e828dd21b976cafb4c070	Bacteria	Actinobacteria	Actinobacteria	Frankiales	Sporichthyaceae	uncultured	0	5	0	0	0	0	0	0	0	0	0	0
e809623eb115102215dcc8fc7a275221	Bacteria	Proteobacteria	Gammaproteobacteria	Betaproteobacteriales	Burkholderiaceae	Polynucleobacter	0	0	0	0	0	0	5	0	0	0	0	0
e8e6d7f0854dca08e7b6e73cde459c43	Bacteria	Firmicutes	Clostridia	Clostridiales	Lachnospiraceae	Tyzzerella 3	0	0	0	0	0	0	5	0	0	0	0	0
efb784b44313e07f0f1077f7bfb51dab	Bacteria	Proteobacteria	Alphaproteobacteria	Sphingomonadales	Sphingomonadaceae	Altererythrobacter	0	0	0	0	0	0	0	0	0	5	0	0
f23851629ba4ad2f29d52ba3d64e8d24	Bacteria	Deinococcus-Thermus	Deinococci	Deinococcales	Deinococcaceae	Deinococcus	0	0	0	0	0	0	0	0	0	5	0	0
f2d399f235e7cc753317f0cf6665e3ed	Bacteria	Acidobacteria	Subgroup 25	uncultured bacterium	uncultured bacterium	uncultured bacterium	0	0	0	0	0	0	0	0	0	5	0	0
f6c528c217081be9871de0fc58b89408	Bacteria	Proteobacteria	Gammaproteobacteria	Betaproteobacteriales	Burkholderiaceae	Variovorax	0	0	0	0	0	0	0	0	0	0	0	5
f7f4deedae3d1ac2d32e1635e8106fe6	Bacteria	Verrucomicrobia	Verrucomicrobiae	Chthoniobacterales	Chthoniobacteraceae	Candidatus Udaeobacter	0	0	0	0	0	0	0	0	0	5	0	0
bb88ca3ea346e68b495ca69efdd3f4f3	Bacteria	Actinobacteria	Actinobacteria	Corynebacteriales	Corynebacteriaceae	0.722559	0	0	0	0	0	0	0	4	0	0	0	0
3273bd49aacf9a070d09a9668b8b7a02	Bacteria	Proteobacteria	Gammaproteobacteria	Betaproteobacteriales	Burkholderiaceae	Pelistega	0	0	0	0	0	0	0	0	0	4	0	0
3be73eee2ec8f5fd92bc87c058a369b7	Bacteria	Firmicutes	Clostridia	Clostridiales	Ruminococcaceae	Fastidiosipila	0	0	0	0	0	0	0	0	0	4	0	0
c39ea129388a077989abed2081b5fe88	Bacteria	Bacteroidetes	Bacteroidia	Cytophagales	Spirosomaceae	Pseudarcicella	0	0	0	0	0	4	0	0	0	0	0	0
730b095623e8db118e96b671cf8a240e	Bacteria	Actinobacteria	Actinobacteria	Corynebacteriales	Tsukamurellaceae	Tsukamurella	0	0	0	0	0	0	4	0	0	0	0	0
26f173c04574871aba8876838e2d9e61	Bacteria	Proteobacteria	Alphaproteobacteria	Sphingomonadales	Sphingomonadaceae	Novosphingobium	0	0	0	0	0	0	0	0	0	4	0	0
975dad73b6b5c8a4f3170049d1c88b43	Bacteria	Proteobacteria	Gammaproteobacteria	Betaproteobacteriales	Burkholderiaceae	0.999984	0	0	0	0	0	4	0	0	0	0	0	0
e0b0346833a2853010924b38ae0af05c	Bacteria	Proteobacteria	Alphaproteobacteria	Rhodospirillales	Rhodospirillaceae	0.993315	0	4	0	0	0	0	0	0	0	0	0	0
2bbb28b70c3a3757e48663f4d0003ecc	Bacteria	Proteobacteria	Alphaproteobacteria	Sphingomonadales	Sphingomonadaceae	Sphingobium	0	4	0	0	0	0	0	0	0	0	0	0
24a11aa9c4972fec8d805a6c89e02b71	Bacteria	Bacteroidetes	Bacteroidia	Bacteroidales	Tannerellaceae	Parabacteroides	0	0	4	0	0	0	0	0	0	0	0	0
d36020f084c4b81a313c051efc83c234	Bacteria	Firmicutes	Clostridia	Clostridiales	Christensenellaceae	uncultured	0	0	0	0	0	0	4	0	0	0	0	0
1444c4f113d87be26e293a001d270dcc	Bacteria	Proteobacteria	Gammaproteobacteria	Betaproteobacteriales	Burkholderiaceae	Burkholderia-Caballeronia-Paraburkholderia	0	0	0	0	0	0	0	0	0	4	0	0
6af7e9f48b69d3cf26b30f30846d6a35	Bacteria	Firmicutes	Clostridia	Clostridiales	Family XIII	Anaerovorax	0	0	0	0	0	0	4	0	0	0	0	0
976dfd7a7f2f19cd4bbfe48104681393	Bacteria	Proteobacteria	Deltaproteobacteria	Desulfovibrionales	Desulfovibrionaceae	Desulfovibrio	0	4	0	0	0	0	0	0	0	0	0	0
6678ee257ff005674f94eef720a366c9	Bacteria	Proteobacteria	Gammaproteobacteria	Pasteurellales	Pasteurellaceae	uncultured	0	0	0	0	0	0	0	0	0	4	0	0
b35aea5185cd4eaa8319e47aa16e2cc2	Bacteria	Bacteroidetes	Bacteroidia	Cytophagales	Spirosomaceae	Spirosoma	0	0	0	0	0	0	0	0	0	4	0	0
def8339f22670d09a6e7d9d629d1e13b	Bacteria	Proteobacteria	Gammaproteobacteria	PLTA13	1		0	0	0	0	0	0	0	0	0	4	0	0
62639b8322ca671f9bb7a058c3b2a892	Bacteria	Deinococcus-Thermus	Deinococci	Deinococcales	Deinococcaceae	Deinococcus	0	0	0	0	0	0	0	0	0	4	0	0
06b5a7dcdeff2a52545859ffce0eea4a	Bacteria	Firmicutes	Erysipelotrichia	Erysipelotrichales	Erysipelotrichaceae	0.999998	0	0	0	0	0	0	0	0	0	4	0	0
07c24296de758489bfda689caca6c7b7	Bacteria	Actinobacteria	Thermoleophilia	Solirubrobacterales	Solirubrobacteraceae	Conexibacter	0	0	4	0	0	0	0	0	0	0	0	0
07f875b54897acf687158483741bc10e	Bacteria	Proteobacteria	Gammaproteobacteria	Oceanospirillales	Halomonadaceae	Carnimonas	0	0	4	0	0	0	0	0	0	0	0	0
08e9a5771e797d5dedae0604445f364c	Bacteria	Bacteroidetes	Bacteroidia	Bacteroidales	Dysgonomonadaceae	uncultured	0	0	0	0	0	0	4	0	0	0	0	0
0ec581e94e7bcf3dbfe89fefc1d56705	Bacteria	Firmicutes	Bacilli	Bacillales	Bacillaceae	Bacillus	0	0	0	0	0	0	0	0	0	4	0	0
11bee99efc8773e29d2804c929efa5a7	Bacteria	Bacteroidetes	Bacteroidia	Chitinophagales	Chitinophagaceae	uncultured	0	0	0	0	0	0	0	0	0	4	0	0
1bb793c73841741c39a25b8625fa1ef3	Bacteria	Proteobacteria	Deltaproteobacteria	Myxococcales	Phaselicystidaceae	Phaselicystis	0	0	0	0	0	0	0	0	0	4	0	0
1f57f4defdef4d004603327485644078	Bacteria	Proteobacteria	Deltaproteobacteria	SAR324 clade(Marine group B)	uncultured bacterium	uncultured bacterium	0	0	0	0	0	0	0	0	0	4	0	0
3e046a051e3aa60e547ccebac5e125b4	Bacteria	Armatimonadetes	Fimbriimonadia	Fimbriimonadales	Fimbriimonadaceae	metagenome	0	0	0	0	0	0	0	0	0	4	0	0
3e51096079fef010c96d3d1c3d93a302	Bacteria	Proteobacteria	Gammaproteobacteria	Legionellales	Legionellaceae	Legionella	0	4	0	0	0	0	0	0	0	0	0	0
40cb584894f68b45151004ad0b423e09	Bacteria	Bacteroidetes	Bacteroidia	Cytophagales	Microscillaceae	Ohtaekwangia	0	0	0	0	0	0	0	0	4	0	0	0
453b7991af9f31970c2e2ea7b6fd5728	Bacteria	Actinobacteria	Actinobacteria	0.999994			0	0	0	0	0	0	0	0	0	4	0	0
51c2a41700e9e8cb975c4d4100409d53	Bacteria	Actinobacteria	Acidimicrobiia	Microtrichales	Microtrichaceae	uncultured	0	0	0	0	0	0	0	0	0	4	0	0
53e3f62e3cfae8cd9aa5a1e0c44e2985	Bacteria	Planctomycetes	Planctomycetacia	Gemmatales	Gemmataceae	uncultured	0	4	0	0	0	0	0	0	0	0	0	0
567ae80b6e6284068d98e17dc8c6b8c3	Bacteria	Planctomycetes	Planctomycetacia	Planctomycetales	uncultured	uncultured bacterium	0	4	0	0	0	0	0	0	0	0	0	0
574a6d8a4a9e23f799340bb050914c84	Bacteria	Actinobacteria	Acidimicrobiia	IMCC26256	0.999998		0	0	0	0	0	0	0	0	0	4	0	0
5946f81e4c20513008e347e938c08149	Bacteria	Armatimonadetes	Fimbriimonadia	Fimbriimonadales	Fimbriimonadaceae	1	0	0	0	0	0	0	0	0	0	4	0	0
5c937a693923344221348a1a2e35af36	Bacteria	Acidobacteria	Subgroup 6	1			0	0	0	0	0	0	0	0	0	4	0	0
670bee87fb6b2f5ddf467f5b77ba8258	Bacteria	Proteobacteria	Alphaproteobacteria	Rhizobiales	Beijerinckiaceae	1174-901-12	0	0	0	0	0	0	0	0	0	4	0	0
67e3c1d5e0cc47d5bcbb7f810069dea6	Bacteria	Proteobacteria	Alphaproteobacteria	Rhizobiales	Hyphomicrobiaceae	Hyphomicrobium	0	0	0	0	0	0	0	0	0	0	0	4
692a15eeb3a90d7bd817d47993e2e670	Bacteria	Acidobacteria	Subgroup 6	1			0	0	0	0	0	0	0	0	0	4	0	0
6a85900616a729144c1b5da79d43b87e	Bacteria	Actinobacteria	Actinobacteria	Micromonosporales	Micromonosporaceae	Longispora	0	0	0	0	0	0	0	0	0	4	0	0
6fea53b63c1acc629fda6ec1083433dc	Bacteria	Acidobacteria	Subgroup 22	uncultured Acidobacterium sp.	uncultured Acidobacterium sp.	uncultured Acidobacterium sp.	0	0	0	0	0	0	0	0	0	4	0	0
70d105897a81b32de158a9725b3bd4c3	Bacteria	Planctomycetes	Planctomycetacia	Pirellulales	Pirellulaceae	Pirellula	0	0	0	0	0	0	0	0	0	4	0	0
70d284d56dc452643cd9d3823f0f21be	Bacteria	Chloroflexi	KD4-96	uncultured bacterium	uncultured bacterium	uncultured bacterium	0	0	0	0	0	0	0	0	0	4	0	0
733b38c0521b751667e34d6f9ad27c27	Bacteria	Proteobacteria	Gammaproteobacteria	Betaproteobacteriales	Burkholderiaceae	Basilea	0	0	0	0	0	0	0	0	0	4	0	0
76b2b5cb8a8e4b9c4ea9c5634e5be32f	Bacteria	Proteobacteria	Alphaproteobacteria	Rhizobiales	Beijerinckiaceae	Methylobacterium	0	0	0	0	0	0	0	0	0	0	0	4
7f7eeebb17107b7112568f398c73b831	Bacteria	Proteobacteria	Alphaproteobacteria	Acetobacterales	Acetobacteraceae	Roseomonas	0	0	0	0	0	0	0	0	0	4	0	0
888e9c5f98af1efa83e28ca126f036fb	Bacteria	Planctomycetes	Phycisphaerae	Tepidisphaerales	Tepidisphaeraceae	uncultured bacterium	0	0	0	0	0	0	0	0	0	4	0	0
8bc136d5414f08e7907f2f002b63edbd	Bacteria	Bacteroidetes	Bacteroidia	Cytophagales	Spirosomaceae	Spirosoma	0	0	0	0	0	0	0	0	0	4	0	0
8eb6132e2a35ac36eb9ba852bb10ec6e	Bacteria	Actinobacteria	Actinobacteria	Propionibacteriales	Nocardioidaceae	Marmoricola	0	0	0	0	0	0	4	0	0	0	0	0
8f3f410108bb3e50399ba64f51e20e0a	Bacteria	Proteobacteria	Alphaproteobacteria	Rhodobacterales	Rhodobacteraceae	Halovulum	0	0	0	0	0	0	0	0	0	4	0	0
9bb98ff132039151d3b275e4da5cb4a8	Bacteria	Armatimonadetes	Armatimonadia	Armatimonadales	uncultured Armatimonadetes bacterium	uncultured Armatimonadetes bacterium	0	0	0	0	0	0	0	0	0	4	0	0
a815e3fb6c7ffd400b789fd76315c7f5	Bacteria	Armatimonadetes	Armatimonadia	Armatimonadales	0.999998		0	0	0	0	0	0	0	0	0	4	0	0
a89c307906f7bf5cca35011a27e9b7c3	Bacteria	Proteobacteria	Gammaproteobacteria	Pseudomonadales	Moraxellaceae	Acinetobacter	0	0	0	0	4	0	0	0	0	0	0	0
a9f5863e0fc2c0e62f439ddc0ad448d5	Bacteria	Actinobacteria	Rubrobacteria	Rubrobacterales	Rubrobacteriaceae	Rubrobacter	0	0	0	0	0	0	0	0	0	4	0	0
aad07b8aeb59f82e568874f1cc85bfb5	Bacteria	Actinobacteria	Actinobacteria	Micrococcales	Microbacteriaceae	0.967581	0	0	0	0	4	0	0	0	0	0	0	0
afab8bdf95e3bf01dee579da6835da92	Bacteria	Bacteroidetes	Bacteroidia	Bacteroidales	Rikenellaceae	Alistipes	0	0	0	0	0	0	4	0	0	0	0	0
b4e5936e871cd501e0eaef24880a65a8	Bacteria	Proteobacteria	Gammaproteobacteria	Pseudomonadales	Moraxellaceae	Acinetobacter	0	0	0	0	0	0	0	0	0	4	0	0
c07bca19d30302b4c70151028929584e	Bacteria	Actinobacteria	Actinobacteria	Micrococcales	Microbacteriaceae	0.999739	0	0	0	0	0	0	0	0	0	4	0	0
c72363728a3fe902251883c9d3e856cf	Bacteria	Acidobacteria	Acidobacteriia	Subgroup 2	uncultured forest soil bacterium	uncultured forest soil bacterium	0	0	0	0	0	0	0	0	0	4	0	0
c8ca21ca93cd670254c2c9d588018060	Bacteria	Planctomycetes	Planctomycetacia	Gemmatales	Gemmataceae	uncultured	0	0	0	0	0	0	0	0	0	4	0	0
cb5b9907447a49154182dee3ea78d16e	Bacteria	Proteobacteria	Gammaproteobacteria	Gammaproteobacteria Incertae Sedis	Unknown Family	Acidibacter	0	0	0	0	0	0	0	0	0	4	0	0
cd6e4d6c504f8313a84c4a19cc7fb74d	Bacteria	Deinococcus-Thermus	Deinococci	Deinococcales	Deinococcaceae	Deinococcus	0	0	0	0	0	0	0	0	0	4	0	0
d8a758fe421e40be674926b3bc552af1	Bacteria	Firmicutes	Bacilli	Bacillales	0.999951		0	4	0	0	0	0	0	0	0	0	0	0
dd59dc6328beac776c1aa7b01b80a66d	Bacteria	Proteobacteria	Deltaproteobacteria	Myxococcales	Polyangiaceae	Pajaroellobacter	0	0	0	0	0	0	0	0	4	0	0	0
dd96f884741bef82a9146cdd01f6c49c	Bacteria	Proteobacteria	Alphaproteobacteria	Reyranellales	Reyranellaceae	Reyranella	0	0	0	0	0	0	0	0	0	4	0	0
e2b1ad3db818a80a51866b3cf045d0ed	Bacteria	Actinobacteria	Thermoleophilia	Solirubrobacterales	Solirubrobacteraceae	Solirubrobacter	0	0	0	0	0	0	0	0	0	0	0	4
f118bd0538fc4427759d13722c65212c	Bacteria	Planctomycetes	Planctomycetacia	Planctomycetales	Rubinisphaeraceae	SH-PL14	0	0	0	0	0	0	0	0	4	0	0	0
f277637a723b87b42fb472797a249fd2	Bacteria	Planctomycetes	Planctomycetacia	Gemmatales	Gemmataceae	uncultured	0	0	0	0	0	0	0	0	4	0	0	0
f3bd8ec31705ecf173b2a12261ce87f8	Bacteria	Planctomycetes	OM190	uncultured soil bacterium	uncultured soil bacterium	uncultured soil bacterium	0	0	0	0	0	0	4	0	0	0	0	0
f47f8f2476de51af018572220cd6739a	Bacteria	Proteobacteria	Gammaproteobacteria	Cellvibrionales	Microbulbiferaceae	Microbulbifer	0	0	0	0	0	0	0	0	0	4	0	0
ff2b73d69adff9d2772411b25dffb66a	Bacteria	Planctomycetes	Planctomycetacia	Gemmatales	Gemmataceae	Fimbriiglobus	0	0	0	0	0	0	0	0	0	4	0	0
f49abc4bf2b1c1613db866cdec45b1dd	Bacteria	Actinobacteria	Actinobacteria	Corynebacteriales	Corynebacteriaceae	Corynebacterium 1	0	0	0	0	0	0	3	0	0	0	0	0
6f3f68e5c8e2a11b388ddbbea9fa182d	Bacteria	Proteobacteria	Gammaproteobacteria	Pseudomonadales	Pseudomonadaceae	Pseudomonas	3	0	0	0	0	0	0	0	0	0	0	0
f90aa7c80ee5fc2e7add29d69176f6b7	Bacteria	Actinobacteria	Coriobacteriia	Coriobacteriales	Atopobiaceae	Atopobium	0	0	0	0	0	0	0	0	0	3	0	0
96d0721be947f0dd8b619e7f8a2e3a8a	Bacteria	Proteobacteria	Alphaproteobacteria	Sphingomonadales	Sphingomonadaceae	Sphingomonas	0	0	0	0	0	0	0	0	0	0	3	0
3ed9b5dbe1ffe3a29b951fa8bc5fc2c8	Bacteria	Proteobacteria	Alphaproteobacteria	Rhizobiales	Beijerinckiaceae	Methylobacterium	0	0	0	0	0	3	0	0	0	0	0	0
27cbc275279a0c6a46efee4317d4cfc7	Bacteria	Verrucomicrobia	Verrucomicrobiae	Chthoniobacterales	Chthoniobacteraceae	LD29	0	0	0	0	0	0	3	0	0	0	0	0
1dc3a7cd36625f81a603740de6b3160b	Bacteria	Proteobacteria	Alphaproteobacteria	Rhizobiales	Rhizobiaceae	Mesorhizobium	0	0	0	0	0	0	0	0	0	0	0	3
424cc84cffa683d25a7603ac14dcd906	Bacteria	Firmicutes	Bacilli	Bacillales	Bacillaceae	Bacillus	0	3	0	0	0	0	0	0	0	0	0	0
57d717789b00b69bc62c3f74e57f03a5	Bacteria	Actinobacteria	Actinobacteria	Kineosporiales	Kineosporiaceae	Quadrisphaera	0	0	0	0	0	0	0	0	3	0	0	0
139df6825b646c563e6a25e90cc00c84	Bacteria	Firmicutes	Clostridia	Clostridiales	Ruminococcaceae	Ruminococcaceae UCG-014	0	3	0	0	0	0	0	0	0	0	0	0
30c2aa5c6da0f7653760ece5bf5c1041	Bacteria	Proteobacteria	Gammaproteobacteria	Betaproteobacteriales	Burkholderiaceae	0.999999	3	0	0	0	0	0	0	0	0	0	0	0
81ffc3ece44ab74f7297272385dfcb90	Bacteria	Proteobacteria	Alphaproteobacteria	Rhizobiales	Beijerinckiaceae	Methylobacterium	3	0	0	0	0	0	0	0	0	0	0	0
6190f0b2f59817f64889da82821ec73d	Bacteria	Bacteroidetes	Bacteroidia	Sphingobacteriales	Sphingobacteriaceae	Sphingobacterium	0	0	0	0	3	0	0	0	0	0	0	0
2af6826274d286654e716ab6a70047b9	Bacteria	Firmicutes	Clostridia	Clostridiales	Christensenellaceae	Christensenellaceae R-7 group	0	0	0	0	0	0	3	0	0	0	0	0
6cb333f258fe64ee6610c1cf84edbc43	Bacteria	Actinobacteria	Actinobacteria	Propionibacteriales	Nocardioidaceae	Nocardioides	0	0	0	0	0	0	3	0	0	0	0	0
9c49c694a177e61ab5663cf5ee077b8e	Bacteria	Proteobacteria	Alphaproteobacteria	Caulobacterales	Caulobacteraceae	Brevundimonas	0	0	3	0	0	0	0	0	0	0	0	0
adac74ad55f186a66481f9a84422c4b7	Bacteria	Bacteroidetes	Bacteroidia	Flavobacteriales	Weeksellaceae	uncultured	0	0	0	0	0	0	0	3	0	0	0	0
d32adf03c5de2a7c45d4d6c1c430eab2	Bacteria	Verrucomicrobia	Verrucomicrobiae	Chthoniobacterales	Xiphinematobacteraceae	Candidatus Xiphinematobacter	0	0	0	0	0	0	0	0	0	3	0	0
0980303d64d0f32946838b0ac3461fbf	Bacteria	Planctomycetes	Planctomycetacia	Gemmatales	Gemmataceae	Gemmata	0	0	0	0	0	0	3	0	0	0	0	0
09d5a88b5efe28b11196ea8fc550a32b	Bacteria	Firmicutes	Bacilli	Bacillales	Planococcaceae	Rummeliibacillus	0	0	0	0	3	0	0	0	0	0	0	0
14eb6a5ecfadc800d2b3504414ac2d3f	Bacteria	Firmicutes	Clostridia	Clostridiales	Christensenellaceae	uncultured	0	0	3	0	0	0	0	0	0	0	0	0
15724e1edafccd587d8891c0f70a0959	Bacteria	Actinobacteria	Actinobacteria	Micrococcales	Micrococcaceae	Arthrobacter	0	0	0	0	0	0	0	0	0	3	0	0
170c09910d76737db6d3fc4d653dd56a	Bacteria	Proteobacteria	Alphaproteobacteria	Rhizobiales	Xanthobacteraceae	0.945742	0	0	0	0	0	0	0	0	3	0	0	0
1978c520bdc3a9f8b68df6ecc023a1ae	Bacteria	Proteobacteria	Gammaproteobacteria	Legionellales	Legionellaceae	Legionella	0	0	0	0	0	0	0	0	0	3	0	0
1f041c5b18376f7a13c1d45d938b9ae5	Bacteria	Planctomycetes	Planctomycetacia	Gemmatales	Gemmataceae	uncultured	0	0	0	0	0	0	0	0	0	3	0	0
1f242de9794b666c51a7d9accfd129ef	Bacteria	Planctomycetes	Phycisphaerae	Tepidisphaerales	WD2101 soil group	uncultured bacterium	0	0	0	0	0	0	0	0	0	3	0	0
29a7c846f01a95f78b357c3e542f30ec	Bacteria	Bacteroidetes	Bacteroidia	Bacteroidales	0.999652		0	0	0	0	0	0	0	0	0	3	0	0
2b40a10caa84d977c7097c2ee2ccb35e	Bacteria	Chloroflexi	Chloroflexia	Thermomicrobiales	JG30-KF-CM45	uncultured bacterium	0	0	0	0	0	0	0	0	0	3	0	0
31f93604a20859a0edc6be547ff1590e	Bacteria	Proteobacteria	Alphaproteobacteria	Rhizobiales	Beijerinckiaceae	Chelatococcus	0	0	0	0	0	0	0	0	0	0	0	3
347eadb9c31e728df4865beb3d73d74e	Bacteria	Proteobacteria	Gammaproteobacteria	Cellvibrionales	Spongiibacteraceae	BD1-7 clade	0	0	0	0	0	0	0	0	3	0	0	0
35f9c5d2affcecac14bf1e9e9e2e273f	Bacteria	Proteobacteria	Alphaproteobacteria	Acetobacterales	Acetobacteraceae	uncultured	0	0	0	0	0	0	0	0	0	0	3	0
3609d335a99547e3de63a8f366f4cf75	Bacteria	Patescibacteria	Parcubacteria	uncultured soil bacterium	uncultured soil bacterium	uncultured soil bacterium	0	0	0	0	0	0	0	0	0	0	0	3
363053a9692eb710163f68e26d21151e	Bacteria	Proteobacteria	Alphaproteobacteria	Reyranellales	Reyranellaceae	Reyranella	0	0	0	0	0	0	0	0	0	0	0	3
38e0792324bda732fcef2c44aa8ae705	Bacteria	Proteobacteria	Gammaproteobacteria	PLTA13	uncultured bacterium	uncultured bacterium	0	3	0	0	0	0	0	0	0	0	0	0
44962a08577400230ffa6ed7661cdb2a	Bacteria	Proteobacteria	Alphaproteobacteria	Acetobacterales	Acetobacteraceae	Roseomonas	0	0	0	0	0	0	0	0	0	3	0	0
484834a2e2fc7ce1b6504fe4a346e935	Bacteria	Actinobacteria	Actinobacteria	Streptomycetales	Streptomycetaceae	Streptomyces	0	3	0	0	0	0	0	0	0	0	0	0
5a3bd3862c513e9a8582497114becc9f	Bacteria	Bacteroidetes	Bacteroidia	Chitinophagales	Chitinophagaceae	Ferruginibacter	0	0	0	0	0	0	0	0	0	3	0	0
5ad9bee8b999201cc30aeeeb228da824	Bacteria	Proteobacteria	Alphaproteobacteria	Acetobacterales	Acetobacteraceae	Acidiphilium	0	0	0	0	0	0	0	0	0	3	0	0
5d08d1eb4b8a0672652dd0fc0af2dcf0	Bacteria	Firmicutes	Clostridia	Clostridiales	Ruminococcaceae	Ruminococcaceae UCG-003	0	0	3	0	0	0	0	0	0	0	0	0
5f69e0bbe472a3d577c541537ffe0fc4	Bacteria	Gemmatimonadetes	Gemmatimonadetes	Gemmatimonadales	Gemmatimonadaceae	uncultured	0	0	0	0	0	0	0	0	0	3	0	0
654fb4993e1db5d4b36f58a33c4963fd	Bacteria	Planctomycetes	Planctomycetacia	Gemmatales	Gemmataceae	uncultured	0	0	0	0	0	0	0	0	0	3	0	0
6571967f27f2fa6b370aa7e4ba7502d7	Bacteria	Rokubacteria	NC10	Rokubacteriales	uncultured bacterium	uncultured bacterium	0	0	0	0	0	0	0	0	0	3	0	0
68a572358d544c526bd006a90c73f019	Bacteria	Bacteroidetes	Bacteroidia	Flavobacteriales	Flavobacteriaceae	Flavobacterium	0	3	0	0	0	0	0	0	0	0	0	0
6e105f3f79341d4c6ac024b928786898	Bacteria	Proteobacteria	Alphaproteobacteria	Rhizobiales	Beijerinckiaceae	Roseiarcus	3	0	0	0	0	0	0	0	0	0	0	0
75626253483f4cd3c08394db87795bd7	Bacteria	Verrucomicrobia	Verrucomicrobiae	Verrucomicrobiales	Verrucomicrobiaceae	uncultured	0	0	0	0	0	0	0	0	0	3	0	0
77e783281db2f05a2b4270bfec76a010	Bacteria	Verrucomicrobia	Verrucomicrobiae	Pedosphaerales	Pedosphaeraceae	1	0	0	0	0	0	0	0	0	0	3	0	0
782a79a0725adc6ac22fc1fd15933a12	Bacteria	Firmicutes	Erysipelotrichia	Erysipelotrichales	Erysipelotrichaceae	Holdemanella	0	0	3	0	0	0	0	0	0	0	0	0
7a5fceb97d91c520559fa63deba7cd36	Bacteria	Planctomycetes	Planctomycetacia	Isosphaerales	Isosphaeraceae	Singulisphaera	0	0	0	0	0	3	0	0	0	0	0	0
7c5e2035c37b0bd1f6577a2d5549a362	Bacteria	Bacteroidetes	Bacteroidia	Cytophagales	Microscillaceae	Siphonobacter	0	0	0	0	0	0	0	0	0	3	0	0
7ebc965751402047717b6affd18981d3	Bacteria	Proteobacteria	Alphaproteobacteria	Micavibrionales	uncultured	uncultured bacterium	0	0	0	0	0	0	0	0	0	3	0	0
802fcf4fd17ae231ef2f0e66bf4a8400	Bacteria	Proteobacteria	Gammaproteobacteria	Diplorickettsiales	Diplorickettsiaceae	Aquicella	0	0	0	0	0	0	0	0	3	0	0	0
81d7f50a30199fcf7d34fdd6e020a483	Bacteria	Proteobacteria	Gammaproteobacteria	Pasteurellales	Pasteurellaceae	0.998824	0	0	0	0	3	0	0	0	0	0	0	0
885577f7ec419bf1beb66ea5ead6a969	Bacteria	Actinobacteria	Actinobacteria	Micrococcales	Micrococcaceae	Nesterenkonia	0	0	0	0	0	0	0	0	0	3	0	0
894e4889699b98e86da118e6c3bc40f6	Bacteria	Planctomycetes	Planctomycetacia	Gemmatales	Gemmataceae	uncultured	0	0	0	0	0	0	0	0	0	3	0	0
8dc640a37942d6d8eb602bcc53b044c0	Bacteria	Bacteroidetes	Bacteroidia	Bacteroidales	Prevotellaceae	Prevotella	0	0	0	0	0	0	0	0	0	3	0	0
9729cb06525053d7f72909a39a0648b4	Bacteria	Acidobacteria	Blastocatellia (Subgroup 4)	Pyrinomonadales	Pyrinomonadaceae	RB41	0	0	0	0	0	0	0	0	0	3	0	0
a2b3f542567b4776af5edd8c2821d11f	Bacteria	WPS-2	metagenome	metagenome	metagenome	metagenome	0	0	0	0	0	0	0	0	0	3	0	0
a48e5fc55c9203e74624f4963313da5a	Bacteria	Firmicutes	Erysipelotrichia	Erysipelotrichales	Erysipelotrichaceae	uncultured	0	0	0	0	0	0	0	0	0	3	0	0
a6c261e2d9022f631c4fc92346ce11e1	Bacteria	Chloroflexi	Anaerolineae	Caldilineales	Caldilineaceae	uncultured	0	0	0	0	0	0	0	0	0	3	0	0
aa007d7086843b5aea4e17ebd5ef39ac	Bacteria	Proteobacteria	Alphaproteobacteria	Rhodobacterales	Rhodobacteraceae	Amaricoccus	0	0	0	0	0	3	0	0	0	0	0	0
ad277debd952092ca552508eec84e8af	Bacteria	Proteobacteria	Gammaproteobacteria	Betaproteobacteriales	Burkholderiaceae	Achromobacter	0	0	0	0	0	0	0	0	0	3	0	0
adaf8dd7a67717e9ac944a5d2ee5f6e6	Bacteria	Chloroflexi	Anaerolineae	Ardenticatenales	Ardenticatenaceae	uncultured	0	0	0	0	0	0	0	0	0	3	0	0
adb9cd8cf9af85e1eb218ea72fc3fffe	Bacteria	Planctomycetes	Planctomycetacia	Planctomycetales	Rubinisphaeraceae	Planctomicrobium	0	0	0	0	0	0	0	0	0	3	0	0
adf8882d5fd60155f03f9a52e900d32d	Bacteria	Proteobacteria	Gammaproteobacteria	Alteromonadales	Alteromonadaceae	Rheinheimera	0	0	0	0	0	0	0	0	0	0	0	3
b1c21ad8bd89f54a283e8edaa22cd72b	Bacteria	Firmicutes	Clostridia	Clostridiales	Clostridiales vadinBB60 group	Clostridiales bacterium canine oral taxon 260	0	0	0	0	0	0	0	3	0	0	0	0
b2bd7fb768bda41a22e9a32613f4d0d1	Bacteria	Actinobacteria	Actinobacteria	Propionibacteriales	Nocardioidaceae	Nocardioides	0	0	0	0	0	0	0	0	0	0	3	0
bd4af6011d02fbe873d73416caa4c823	Bacteria	Actinobacteria	Actinobacteria	0.950901			0	0	0	0	0	0	0	0	0	3	0	0
be318168795f4820f7a593d26cc601e9	Bacteria	Planctomycetes	Planctomycetacia	Isosphaerales	Isosphaeraceae	1	0	0	0	0	0	0	0	0	0	3	0	0
beffc51bfc6b854d06456dad0588b4b0	Bacteria	Actinobacteria	Actinobacteria	Micrococcales	Microbacteriaceae	Leucobacter	3	0	0	0	0	0	0	0	0	0	0	0
c2f12741505171779c5613b609140eb3	Bacteria	Proteobacteria	Gammaproteobacteria	Betaproteobacteriales	Burkholderiaceae	0.99996	0	0	0	0	0	0	3	0	0	0	0	0
c5a47b5356e21590d39e6323054cdc92	Bacteria	Proteobacteria	Gammaproteobacteria	Betaproteobacteriales	SC-I-84	0.999989	0	0	0	0	0	0	0	0	3	0	0	0
cb9afe0c80bb9ceb567d6307bfd1fa17	Bacteria	Proteobacteria	Alphaproteobacteria	Sphingomonadales	Sphingomonadaceae	Sphingomonas	0	0	0	0	0	0	0	0	3	0	0	0
d3629fab6a8a2433828631d44df40e64	Bacteria	Planctomycetes	Phycisphaerae	Tepidisphaerales	WD2101 soil group	uncultured bacterium	0	0	0	3	0	0	0	0	0	0	0	0
d39c3a13c4db8994904728b94fc9f586	Bacteria	Chloroflexi	OLB14	uncultured bacterium	uncultured bacterium	uncultured bacterium	0	0	0	0	0	0	0	0	0	3	0	0
d74dbd0821dbaa1e1656b1ff7d48c65e	Bacteria	Bacteroidetes	Bacteroidia	Bacteroidales	Prevotellaceae	0.999985	0	0	0	0	0	0	0	0	0	3	0	0
dd1c8551f3c8b8368469d46b52143cbe	Bacteria	Verrucomicrobia	Verrucomicrobiae	Chthoniobacterales	Chthoniobacteraceae	Chthoniobacter	0	0	0	0	0	0	0	0	0	3	0	0
dea2504a28d4fe9cacea0f362a2360c9	Bacteria	Proteobacteria	Alphaproteobacteria	Paracaedibacterales	Paracaedibacteraceae	Candidatus Finniella	0	0	0	0	0	0	0	0	0	3	0	0
dff27ae1d7daf1b9c897f5198a61ac3c	Bacteria	Proteobacteria	Alphaproteobacteria	Micropepsales	Micropepsaceae	uncultured	0	0	0	0	0	0	0	0	0	3	0	0
e183b11c15733ca80845d34dc9e38ba4	Bacteria	Proteobacteria	Gammaproteobacteria	Legionellales	Legionellaceae	Legionella	0	0	0	0	0	0	0	0	0	3	0	0
e81b5d6bf00bc852060bf7eb3c5b87ca	Bacteria	Planctomycetes	Planctomycetacia	Isosphaerales	Isosphaeraceae	uncultured	0	0	0	0	0	0	0	0	0	3	0	0
e84dc215f92eaccbbef12041d1664dff	Bacteria	0.998648					0	0	0	0	0	0	0	0	0	0	0	3
ebedeafa3a762712ebe634389e3859f7	Bacteria	Actinobacteria	Thermoleophilia	Solirubrobacterales	Solirubrobacteraceae	uncultured	0	0	0	0	0	0	0	0	0	3	0	0
edab60a0874cc7cdbd6b175d7c0e57da	Bacteria	Actinobacteria	Actinobacteria	Micrococcales	Microbacteriaceae	Candidatus Planktoluna	0	0	3	0	0	0	0	0	0	0	0	0
f015b2344c702ae99ce0ecc0de0898f9	Bacteria	Deinococcus-Thermus	Deinococci	Deinococcales	Deinococcaceae	Deinococcus	0	3	0	0	0	0	0	0	0	0	0	0
f155cbf00e20582cf5e7e7b2f39453a6	Bacteria	Planctomycetes	Planctomycetacia	Pirellulales	Pirellulaceae	Pir4 lineage	0	0	0	0	0	0	0	0	0	3	0	0
f35c754905853224ab444872cfcad1eb	Bacteria	Acidobacteria	Subgroup 5	1			0	0	0	0	0	0	0	0	3	0	0	0
f54f37cbd6f25fd23909e3d1e30bd621	Bacteria	Bacteroidetes	Bacteroidia	Cytophagales	Hymenobacteraceae	Hymenobacter	0	0	0	0	0	0	0	0	0	3	0	0
f8eb1657744492a26fd69a3343d536a1	Bacteria	Deinococcus-Thermus	Deinococci	Deinococcales	Deinococcaceae	Deinococcus	0	0	0	0	0	0	0	3	0	0	0	0
fe4353f695179b0504f5b397cb8b33d5	Bacteria	Planctomycetes	Planctomycetacia	Gemmatales	Gemmataceae	uncultured	0	0	0	0	0	0	0	0	0	3	0	0
e2bd3a9338e344ff658675239fdea3ff	Bacteria	Actinobacteria	Actinobacteria	Corynebacteriales	Corynebacteriaceae	Corynebacterium 1	0	2	0	0	0	0	0	0	0	0	0	0
04edaa963304c466674c30f9f9bb087e	Bacteria	Firmicutes	Clostridia	Clostridiales	Peptostreptococcaceae	Paeniclostridium	0	0	0	0	0	0	0	0	0	2	0	0
2f369182d2a76a636158ee2a30ba8633	Bacteria	Chlamydiae	Chlamydiae	Chlamydiales	Parachlamydiaceae	0.77458	0	2	0	0	0	0	0	0	0	0	0	0
20b3df08cd5fac2be26a2928155bab69	Bacteria	Proteobacteria	Gammaproteobacteria	Betaproteobacteriales	Burkholderiaceae	Achromobacter	0	2	0	0	0	0	0	0	0	0	0	0
f1107d9a8b3813d011d38044a04c102d	Bacteria	Proteobacteria	Deltaproteobacteria	Bdellovibrionales	Bdellovibrionaceae	OM27 clade	0	0	0	0	0	0	0	0	0	2	0	0
04a9a0375dda5ce17f41414a07a10a0f	Bacteria	Proteobacteria	Gammaproteobacteria	Betaproteobacteriales	Burkholderiaceae	1	2	0	0	0	0	0	0	0	0	0	0	0
0ef75b62da7f59b202a1cb69bbac7a6a	Bacteria	Bacteroidetes	Bacteroidia	Cytophagales	Spirosomaceae	Spirosoma	0	0	0	0	0	0	0	0	0	2	0	0
104799f4d853ed4a67b12a385e921912	Bacteria	Bacteroidetes	Bacteroidia	Bacteroidales	Bacteroidaceae	Bacteroides	0	0	0	0	0	0	2	0	0	0	0	0
12c90c81b23e69d34af33d8b447319fc	Bacteria	Planctomycetes	Planctomycetacia	Gemmatales	Gemmataceae	uncultured	0	0	0	0	0	0	0	0	0	2	0	0
13a459ed26272792f87715dae5e16ccc	Bacteria	Proteobacteria	Alphaproteobacteria	Sphingomonadales	Sphingomonadaceae	Sphingorhabdus	0	0	2	0	0	0	0	0	0	0	0	0
1478ce18a6b27b0eb54736e1e9ec6d19	Bacteria	Proteobacteria	Alphaproteobacteria	Elsterales	uncultured	0.99997	0	0	0	0	0	0	0	0	0	2	0	0
15c542546317bb95ef892ce558561abb	Bacteria	Proteobacteria	Gammaproteobacteria	Legionellales	Legionellaceae	Legionella	0	0	0	0	0	0	0	0	0	2	0	0
1bb4df1fe7e7f264db8da14a68fd6e4c	Bacteria	Chloroflexi	Chloroflexia	Thermomicrobiales	JG30-KF-CM45	1	0	0	0	0	0	0	0	0	0	2	0	0
1d8a96d5eabaca66c129000ebd1a5853	Bacteria	Proteobacteria	0.735756				0	0	0	0	0	0	0	0	0	2	0	0
27b7c4bf114e640e05fe4bbaa3536211	Bacteria	Planctomycetes	Planctomycetacia	Planctomycetales	uncultured	0.999948	0	0	0	2	0	0	0	0	0	0	0	0
2b0071539e522e55b5c160f5e7c916a5	Bacteria	Verrucomicrobia	Verrucomicrobiae	Chthoniobacterales	Chthoniobacteraceae	Candidatus Udaeobacter	0	0	0	0	2	0	0	0	0	0	0	0
2b93fdb428609300b4b516587d89dd82	Bacteria	Proteobacteria	Alphaproteobacteria	Rhizobiales	Beijerinckiaceae	Microvirga	0	2	0	0	0	0	0	0	0	0	0	0
300568e1ddcb6356519af1a75ab2df4b	Bacteria	Firmicutes	Clostridia	Clostridiales	Family XIII	Mogibacterium	0	0	0	0	0	2	0	0	0	0	0	0
4d5b8c2c09a9e464f466f3ddc5ab1de5	Bacteria	Proteobacteria	Alphaproteobacteria	Rhizobiales	Rhizobiales Incertae Sedis	uncultured	0	0	0	0	0	0	0	0	0	0	2	0
54c82e78a5d6403950532c990e12e94e	Bacteria	Proteobacteria	Gammaproteobacteria	Steroidobacterales	Steroidobacteraceae	Steroidobacter	0	0	0	0	0	0	0	0	0	2	0	0
58a82df340f0ffc82455047e3920bfc3	Bacteria	Proteobacteria	Alphaproteobacteria	Rickettsiales	Midichloriaceae	Candidatus Jidaibacter	0	0	0	0	0	0	0	0	0	2	0	0
59153d7a04f2a49b42395923501ba11a	Bacteria	Deinococcus-Thermus	Deinococci	Deinococcales	Deinococcaceae	Deinococcus	0	0	0	0	0	0	0	0	0	2	0	0
5f2c51bab5e32e7c53d807724612da76	Bacteria	Patescibacteria	Parcubacteria	Candidatus Lloydbacteria	uncultured bacterium	uncultured bacterium	0	0	0	0	0	0	2	0	0	0	0	0
75f3a877a27b13eb8d2ac11110870ef8	Bacteria	Proteobacteria	Alphaproteobacteria	0.839223			0	0	0	0	0	0	0	0	0	2	0	0
783a8f93d666fb0c842fdb0c143cc907	Bacteria	Calditrichaeota	Calditrichia	Calditrichales	Calditrichaceae	JdFR-76	0	0	0	0	0	0	0	0	0	2	0	0
85d873fb597b27b899487be892ef1dfd	Bacteria	1					0	0	0	0	2	0	0	0	0	0	0	0
864ed872ed196b546ac0258b52a5b239	Bacteria	Proteobacteria	Alphaproteobacteria	Rhizobiales	Hyphomicrobiaceae	Pedomicrobium	0	0	0	0	0	0	0	0	0	2	0	0
89e3c20bb35880a2c208bf00f849e949	Bacteria	Proteobacteria	Alphaproteobacteria	Caulobacterales	Hyphomonadaceae	SWB02	0	0	0	0	0	0	0	0	2	0	0	0
8abdf967e5b46a4af2dc34923219a392	Bacteria	Verrucomicrobia	Verrucomicrobiae	Chthoniobacterales	Chthoniobacteraceae	Candidatus Udaeobacter	0	0	0	0	0	0	0	0	2	0	0	0
9184f3b8e359229555fdd35c5fbf3473	Bacteria	WPS-2	metagenome	metagenome	metagenome	metagenome	0	0	0	0	2	0	0	0	0	0	0	0
95d156d13ed2f082c72785552e1cea23	Bacteria	Bacteroidetes	Bacteroidia	Chitinophagales	Chitinophagaceae	Flavitalea	0	0	0	0	0	0	0	0	0	2	0	0
9998a26a9ff14a96f7eac5225b752f7f	Bacteria	Chloroflexi	Chloroflexia	Kallotenuales	0.713713		0	0	0	0	0	0	0	0	0	2	0	0
9fe38d21823462e798ece5d44f4b3568	Bacteria	Proteobacteria	Alphaproteobacteria	Sphingomonadales	Sphingomonadaceae	Sphingomonas	0	2	0	0	0	0	0	0	0	0	0	0
a14a490c6cb323860a11c730c485f1f7	Bacteria	Acidobacteria	Subgroup 6	1			0	0	0	0	0	0	0	0	0	2	0	0
a97d16541f5250d4a53edec70d47e4a0	Bacteria	Patescibacteria	Berkelbacteria	metagenome	metagenome	metagenome	0	0	0	0	0	0	0	0	0	2	0	0
ce1abf97be0b8939a5ef7bfc08af6335	Bacteria	Proteobacteria	Alphaproteobacteria	Rhodobacterales	Rhodobacteraceae	Rubellimicrobium	2	0	0	0	0	0	0	0	0	0	0	0
db555d6c12545596556ec446bf3de8e0	Bacteria	Planctomycetes	Planctomycetacia	Gemmatales	Gemmataceae	0.999879	0	0	0	0	0	0	0	0	0	2	0	0
dddabdb2e0454e7211603cdfb97bc2db	Bacteria	Proteobacteria	Deltaproteobacteria	Bdellovibrionales	Bacteriovoracaceae	Peredibacter	0	2	0	0	0	0	0	0	0	0	0	0
e31a68c9a553c67cb61f992eb71ed357	Bacteria	Proteobacteria	Gammaproteobacteria	Legionellales	Legionellaceae	Legionella	0	0	0	0	0	0	0	0	0	2	0	0
f1a0f32f2d6051188295e918bd519cda	Bacteria	Acidobacteria	Subgroup 22	uncultured Acidobacteriales bacterium	uncultured Acidobacteriales bacterium	uncultured Acidobacteriales bacterium	0	0	0	0	0	0	0	0	2	0	0	0
f4927ad5e2397b393369545c8ba43269	Bacteria	Proteobacteria	Gammaproteobacteria	Pseudomonadales	Pseudomonadaceae	Pseudomonas	0	0	0	0	0	0	0	0	0	2	0	0
f500b03c5e49910148dda08696261b5c	Bacteria	Planctomycetes	Planctomycetacia	Gemmatales	Gemmataceae	Gemmata	0	0	0	0	0	0	0	0	0	2	0	0
f9fb53092719a26910e3792c21d5810f	Bacteria	Firmicutes	Clostridia	Clostridiales	Clostridiaceae 1	0.999119	0	0	0	0	0	0	0	0	0	2	0	0
fc2eb6d5c163c759b83cd927190399c1	Bacteria	Actinobacteria	Acidimicrobiia	Microtrichales	Microtrichaceae	Sva0996 marine group	0	0	0	0	0	0	0	0	0	2	0	0
