# Supplementary material for: Specific gut bacterial responses to natural diets of tropical birds
Source: Sci Rep. 2022 Jan 13;12:713. doi: 10.1038/s41598-022-04808-9 (PMC8758760; doi:10.1038/s41598-022-04808-9)
Supplement: Supplementary file 7 — Supplementary Table S8. [file 41598_2022_4808_MOESM7_ESM.xlsx]

## Sheet: Table S1
Table S8. Pearson’s correlations between cloacal bacterial genera, and insect and plant orders (from the combined diet identifications). Significant correlations are indicated with asterisks (*0.05>p<0.001, **0.001>p<0.0001, ***p<0.0001).
Bacterial Genera	Major catergory of the diet item	Dietary Orders	Pearson's Correlation	Pvalue	Host Order	AdjPvalue	Significance
Kocuria	Inverterbrate	Hemiptera	1	<0.0000000000001	Columbiformes	<0.000000000001	***
Kocuria	Inverterbrate	Lepidoptera	1	<0.0000000000001	Pcittaciformes	<0.000000000001	***
Catellicoccus	Inverterbrate	Aranae	1	<0.0000000000001	Columbiformes	<0.000000000001	***
Ureaplasma	Inverterbrate	Coleoptera	1	<0.0000000000001	Coraciiformes	<0.000000000001	***
Corynebacterium	Inverterbrate	Coleoptera	1	<0.0000000000001	Coraciiformes	<0.000000000001	***
Rickettsiella	Inverterbrate	Hemiptera	1	<0.0000000000001	Columbiformes	<0.000000000001	***
Enterobacteriaceae_Unidentified	Inverterbrate	Hemiptera	1	<0.0000000000001	Columbiformes	<0.000000000001	***
Actinomyces	Inverterbrate	Lepidoptera	1	2.49e-40	Pcittaciformes	5.74e-39	***
Streptococcus	Inverterbrate	Coleoptera	1	<0.0000000000001	Coraciiformes	<0.000000000001	***
Spiroplasma	Inverterbrate	Coleoptera	1	<0.0000000000001	Coraciiformes	<0.000000000001	***
Enterococcus	Inverterbrate	Orthoptera	1	<0.0000000000001	Columbiformes	<0.000000000001	***
Dermacoccus	Inverterbrate	Coleoptera	1	<0.0000000000001	Coraciiformes	<0.000000000001	***
Dermacoccus	Inverterbrate	Hemiptera	1	<0.0000000000001	Columbiformes	<0.000000000001	***
Brevibacterium	Inverterbrate	Coleoptera	1	<0.0000000000001	Coraciiformes	<0.000000000001	***
Brachybacterium	Inverterbrate	Hemiptera	1	<0.0000000000001	Columbiformes	<0.000000000001	***
Mobiluncus	Inverterbrate	Orthoptera	1	<0.0000000000001	Columbiformes	<0.000000000001	***
Sphingomonas	Inverterbrate	Hemiptera	1	<0.0000000000001	Columbiformes	<0.000000000001	***
Corynebacterium.1	Inverterbrate	Lepidoptera	0.999993	2.34e-13	Pcittaciformes	3.59e-12	***
Staphylococcus	Inverterbrate	Hemiptera	0.99977	0.0002299	Columbiformes	0.00236469	**
Escherichia.Shigella	Inverterbrate	Diptera	0.999187	0.000812749	Coraciiformes	0.0264144	*
Escherichia.Shigella	Inverterbrate	Hemiptera	0.999187	0.000812749	Coraciiformes	0.00691145	**
Rhizobiaceae_Unidentified	Inverterbrate	Hemiptera	0.999136	0.000863931	Columbiformes	0.00691145	**
Burkholderiaceae_Unidentified	Inverterbrate	Aranae	0.996116	0.00388351	Columbiformes	0.178641
Spiroplasma	Inverterbrate	Orthoptera	0.992166	2.29351e-10	Passeriformes	5.50443e-09	***
Bifidobacterium	Inverterbrate	Orthoptera	0.988926	0.0110741	Columbiformes	0.113905
Corynebacterium.1	Inverterbrate	Aranae	0.982151	0.0178493	Columbiformes	0.433987
Acinetobacter	Inverterbrate	Hemiptera	0.982041	0.0179588	Columbiformes	0.117549
Corynebacterium	Inverterbrate	Aranae	0.981131	0.018869	Columbiformes	0.433987
Methylobacterium	Inverterbrate	Hemiptera	0.980196	0.0198039	Columbiformes	0.118824
Acinetobacter	Inverterbrate	Diptera	0.964209	0.000456578	Pcittaciformes	0.0264144	*
Acinetobacter	Inverterbrate	Hymenoptera	0.964209	0.000456578	Pcittaciformes	0.0420051	*
Staphylococcus	Inverterbrate	Diptera	0.962365	0.0376353	Coraciiformes	0.741961
Staphylococcus	Inverterbrate	Hemiptera	0.962365	0.0376353	Coraciiformes	0.208442
Actinomycetaceae_Unidentified	Inverterbrate	Lepidoptera	0.949915	2.28139e-06	Passeriformes	2.6236e-05	***
Escherichia.Shigella	Inverterbrate	Orthoptera	0.943307	0.0566932	Columbiformes	0.501105
Lactobacillus	Inverterbrate	Coleoptera	0.925604	0.00278484	Pcittaciformes	0.0208936	*
Lactobacillus	Inverterbrate	Aranae	0.923442	0.0765577	Coraciiformes	0.751705
Lactobacillus	Inverterbrate	Orthoptera	0.923442	0.0765577	Coraciiformes	0.501105
Diplorickettsiaceae_Unidentified	Inverterbrate	Aranae	0.923442	0.0765577	Coraciiformes	0.751705
Diplorickettsiaceae_Unidentified	Inverterbrate	Orthoptera	0.923442	0.0765577	Coraciiformes	0.501105
Sphingomonas	Inverterbrate	Aranae	0.923442	0.0765577	Coraciiformes	0.751705
Sphingomonas	Inverterbrate	Orthoptera	0.923442	0.0765577	Coraciiformes	0.501105
Rhizobiaceae_Unidentified	Inverterbrate	Coleoptera	0.921132	0.0032144	Pcittaciformes	0.0208936	*
Flavobacterium	Inverterbrate	Coleoptera	0.921132	0.0032144	Pcittaciformes	0.0208936	*
Enterobacteriaceae_Unidentified	Inverterbrate	Coleoptera	0.921132	0.0032144	Pcittaciformes	0.0208936	*
Enterobacteriaceae_Unidentified	Inverterbrate	Lepidoptera	0.920543	2.18022e-05	Passeriformes	0.00020058	***
Flavobacterium	Inverterbrate	Hymenoptera	0.918077	0.0819226	Coraciiformes	0.802701
Dermacoccus	Inverterbrate	Orthoptera	0.899669	6.75136e-05	Passeriformes	0.00121524	**
Acinetobacter	Inverterbrate	Hymenoptera	0.892607	0.107393	Coraciiformes	0.802701
Burkholderiaceae_Unidentified	Inverterbrate	Hymenoptera	0.892607	0.107393	Coraciiformes	0.802701
Flavobacterium	Inverterbrate	Hemiptera	0.870388	0.129612	Columbiformes	0.616142
Varibaculum	Inverterbrate	Aranae	0.847774	0.152226	Columbiformes	0.929739
Enterococcus	Inverterbrate	Aranae	0.821376	0.178624	Coraciiformes	0.929739
Enterococcus	Inverterbrate	Orthoptera	0.821376	0.178624	Coraciiformes	0.889972
Brachybacterium	Inverterbrate	Orthoptera	0.802712	0.0016724	Passeriformes	0.0240826	*
Methylobacterium	Inverterbrate	Aranae	0.80223	0.19777	Coraciiformes	0.929739
Methylobacterium	Inverterbrate	Orthoptera	0.80223	0.19777	Coraciiformes	0.889972
Burkholderiaceae_Unidentified	Inverterbrate	Coleoptera	0.774371	0.0409564	Pcittaciformes	0.221847
Brevibacterium	Inverterbrate	Diptera	0.763763	0.0456591	Pcittaciformes	0.741961
Brevibacterium	Inverterbrate	Hymenoptera	0.763763	0.0456591	Pcittaciformes	0.802701
Burkholderiaceae_Unidentified	Inverterbrate	Orthoptera	0.74377	0.00555074	Passeriformes	0.0666089
Actinomyces	Inverterbrate	Orthoptera	0.739293	0.260707	Columbiformes	0.889972
Lactobacillus	Inverterbrate	Hemiptera	0.733371	0.00664343	Passeriformes	0.0478327	*
Corynebacterium	Inverterbrate	Coleoptera	0.715135	0.0708503	Pcittaciformes	0.354252
Kocuria	Inverterbrate	Aranae	0.699621	0.300379	Coraciiformes	0.929739
Kocuria	Inverterbrate	Orthoptera	0.699621	0.300379	Coraciiformes	0.889972
Kocuria	Inverterbrate	Aranae	0.673866	0.0969444	Pcittaciformes	0.751705
Actinomyces	Inverterbrate	Aranae	0.673866	0.0969444	Pcittaciformes	0.751705
Corynebacterium.1	Inverterbrate	Aranae	0.673005	0.0975343	Pcittaciformes	0.751705
Escherichia.Shigella	Inverterbrate	Hymenoptera	0.639941	0.360059	Columbiformes	0.802701
Brachybacterium	Inverterbrate	Hymenoptera	0.597759	0.402241	Coraciiformes	0.802701
Kocuria	Inverterbrate	Hymenoptera	0.57735	0.42265	Columbiformes	0.802701
Rickettsiella	Inverterbrate	Hymenoptera	0.57735	0.42265	Columbiformes	0.802701
Enterobacteriaceae_Unidentified	Inverterbrate	Hymenoptera	0.57735	0.42265	Columbiformes	0.802701
Enterococcus	Inverterbrate	Hymenoptera	0.57735	0.42265	Columbiformes	0.802701
Dermacoccus	Inverterbrate	Hymenoptera	0.57735	0.42265	Columbiformes	0.802701
Brachybacterium	Inverterbrate	Hymenoptera	0.57735	0.42265	Columbiformes	0.802701
Mobiluncus	Inverterbrate	Hymenoptera	0.57735	0.42265	Columbiformes	0.802701
Sphingomonas	Inverterbrate	Hymenoptera	0.57735	0.42265	Columbiformes	0.802701
Brachybacterium	Inverterbrate	Coleoptera	0.575708	0.176209	Pcittaciformes	0.594663
Staphylococcus	Inverterbrate	Lepidoptera	0.567808	0.0541258	Passeriformes	0.414965
Acinetobacter	Inverterbrate	Hymenoptera	0.566982	0.433018	Columbiformes	0.802701
Staphylococcus	Inverterbrate	Hymenoptera	0.565454	0.434546	Columbiformes	0.802701
Rhizobiaceae_Unidentified	Inverterbrate	Hymenoptera	0.559885	0.440115	Columbiformes	0.802701
Corynebacterium.1	Inverterbrate	Hymenoptera	0.538942	0.461058	Coraciiformes	0.802701
Rickettsiella	Inverterbrate	Diptera	0.523699	0.0805483	Passeriformes	0.771373
Methylobacterium	Inverterbrate	Coleoptera	0.522233	0.477767	Coraciiformes	0.833333
Bifidobacterium	Inverterbrate	Hymenoptera	0.519492	0.0834551	Passeriformes	0.802701
Brevibacterium	Inverterbrate	Hymenoptera	0.515808	0.0860592	Passeriformes	0.802701
Bifidobacterium	Inverterbrate	Hymenoptera	0.514592	0.485408	Columbiformes	0.802701
Ureaplasma	Inverterbrate	Diptera	0.50882	0.0911472	Passeriformes	0.771373
Methylobacterium	Inverterbrate	Hymenoptera	0.485071	0.514929	Columbiformes	0.802701
Enterococcus	Inverterbrate	Hymenoptera	0.48483	0.110149	Passeriformes	0.802701
Enterococcus	Inverterbrate	Coleoptera	0.477657	0.116304	Passeriformes	0.539982
Actinomycetaceae_Unidentified	Inverterbrate	Diptera	0.462512	0.29603	Pcittaciformes	0.771373
Actinomycetaceae_Unidentified	Inverterbrate	Hymenoptera	0.462512	0.29603	Pcittaciformes	0.802701
Rickettsiella	Inverterbrate	Hemiptera	0.455303	0.13692	Passeriformes	0.616142
Acinetobacter	Inverterbrate	Aranae	0.454189	0.305949	Pcittaciformes	0.929739
Catellicoccus	Inverterbrate	Coleoptera	0.43834	0.15405	Passeriformes	0.591577
Catellicoccus	Inverterbrate	Hymenoptera	0.435355	0.1572	Passeriformes	0.802701
Brachybacterium	Inverterbrate	Hymenoptera	0.432723	0.16001	Passeriformes	0.802701
Brevibacterium	Inverterbrate	Coleoptera	0.402015	0.371304	Pcittaciformes	0.833333
Corynebacterium.1	Inverterbrate	Aranae	0.393879	0.606121	Coraciiformes	0.929739
Corynebacterium.1	Inverterbrate	Orthoptera	0.393879	0.606121	Coraciiformes	0.889972
Staphylococcus	Inverterbrate	Diptera	0.368809	0.415589	Pcittaciformes	0.771373
Staphylococcus	Inverterbrate	Hymenoptera	0.368809	0.415589	Pcittaciformes	0.802701
Enterococcus	Inverterbrate	Aranae	0.363659	0.245233	Passeriformes	0.929739
Catellicoccus	Inverterbrate	Aranae	0.344705	0.272519	Passeriformes	0.929739
Varibaculum	Inverterbrate	Diptera	0.342345	0.452266	Pcittaciformes	0.771373
Varibaculum	Inverterbrate	Hymenoptera	0.342345	0.452266	Pcittaciformes	0.802701
Bifidobacterium	Inverterbrate	Coleoptera	0.336732	0.284497	Passeriformes	0.833333
Brachybacterium	Inverterbrate	Aranae	0.332328	0.667672	Coraciiformes	0.929739
Brachybacterium	Inverterbrate	Orthoptera	0.332328	0.667672	Coraciiformes	0.889972
Kocuria	Inverterbrate	Diptera	0.331286	0.292847	Passeriformes	0.771373
Brevibacterium	Inverterbrate	Coleoptera	0.327449	0.298812	Passeriformes	0.833333
Staphylococcus	Inverterbrate	Aranae	0.323419	0.479206	Pcittaciformes	0.929739
Streptococcus	Inverterbrate	Hemiptera	0.321332	0.678668	Columbiformes	0.755121
Diplorickettsiaceae_Unidentified	Inverterbrate	Coleoptera	0.320873	0.309192	Passeriformes	0.833333
Burkholderiaceae_Unidentified	Inverterbrate	Diptera	0.320256	0.483763	Pcittaciformes	0.771373
Burkholderiaceae_Unidentified	Inverterbrate	Hymenoptera	0.320256	0.483763	Pcittaciformes	0.802701
Corynebacterium	Inverterbrate	Lepidoptera	0.315425	0.490753	Pcittaciformes	0.947562
Flavobacterium	Inverterbrate	Hymenoptera	0.301511	0.698489	Columbiformes	0.829117
Diplorickettsiaceae_Unidentified	Inverterbrate	Aranae	0.299996	0.343445	Passeriformes	0.929739
Actinomycetaceae_Unidentified	Inverterbrate	Aranae	0.292552	0.707448	Columbiformes	0.929739
Bifidobacterium	Inverterbrate	Aranae	0.287971	0.364059	Passeriformes	0.929739
Flavobacterium	Inverterbrate	Coleoptera	0.285973	0.367545	Passeriformes	0.833333
Actinomyces	Inverterbrate	Lepidoptera	0.283474	0.371931	Passeriformes	0.947562
Brevibacterium	Inverterbrate	Aranae	0.280115	0.377867	Passeriformes	0.929739
Rhizobiaceae_Unidentified	Inverterbrate	Coleoptera	0.279979	0.37811	Passeriformes	0.833333
Varibaculum	Inverterbrate	Coleoptera	0.276145	0.54887	Pcittaciformes	0.833333
Methylobacterium	Inverterbrate	Diptera	0.274057	0.388699	Passeriformes	0.771373
Lactobacillus	Inverterbrate	Aranae	0.245101	0.442598	Passeriformes	0.929739
Corynebacterium.1	Inverterbrate	Diptera	0.228958	0.474119	Passeriformes	0.771373
Kocuria	Inverterbrate	Hymenoptera	0.204747	0.795253	Coraciiformes	0.902908
Streptococcus	Inverterbrate	Hemiptera	0.198813	0.535619	Passeriformes	0.755121
Rhizobiaceae_Unidentified	Inverterbrate	Aranae	0.19583	0.541882	Passeriformes	0.929739
Flavobacterium	Inverterbrate	Aranae	0.194687	0.544289	Passeriformes	0.929739
Burkholderiaceae_Unidentified	Inverterbrate	Coleoptera	0.184101	0.566798	Passeriformes	0.833333
Staphylococcus	Inverterbrate	Hymenoptera	0.180624	0.574272	Passeriformes	0.802701
Flavobacterium	Inverterbrate	Aranae	0.174078	0.825922	Columbiformes	0.950703
Brachybacterium	Inverterbrate	Lepidoptera	0.166667	0.720971	Pcittaciformes	0.947562
Actinomyces	Inverterbrate	Diptera	0.162968	0.612813	Passeriformes	0.771373
Spiroplasma	Inverterbrate	Hymenoptera	0.159959	0.619476	Passeriformes	0.802701
Bifidobacterium	Inverterbrate	Coleoptera	0.159163	0.733206	Pcittaciformes	0.871102
Brachybacterium	Inverterbrate	Coleoptera	0.154716	0.631146	Passeriformes	0.833333
Actinomyces	Inverterbrate	Hymenoptera	0.151923	0.848077	Columbiformes	0.928582
Brevibacterium	Inverterbrate	Aranae	0.143928	0.758183	Pcittaciformes	0.929739
Sphingomonas	Inverterbrate	Orthoptera	0.12741	0.693139	Passeriformes	0.889972
Streptococcus	Inverterbrate	Orthoptera	0.11543	0.72092	Passeriformes	0.889972
Escherichia.Shigella	Inverterbrate	Hymenoptera	0.107422	0.892578	Coraciiformes	0.943876
Diplorickettsiaceae_Unidentified	Inverterbrate	Lepidoptera	0.102703	0.750776	Passeriformes	0.959325
Burkholderiaceae_Unidentified	Inverterbrate	Aranae	0.0957317	0.767265	Passeriformes	0.929739
Ureaplasma	Inverterbrate	Coleoptera	0.0924037	0.775169	Passeriformes	0.89307
Bifidobacteriaceae_Unidentified	Inverterbrate	Coleoptera	0.0903996	0.847159	Pcittaciformes	0.937547
Rickettsiella	Inverterbrate	Coleoptera	0.0890501	0.783154	Passeriformes	0.89307
Rhizobiaceae_Unidentified	Inverterbrate	Lepidoptera	0.0586651	0.856289	Passeriformes	0.988354
Brachybacterium	Inverterbrate	Aranae	0.0512541	0.874308	Passeriformes	0.960611
Burkholderiaceae_Unidentified	Inverterbrate	Lepidoptera	0.0493016	0.879064	Passeriformes	0.988354
Dermacoccus	Inverterbrate	Hymenoptera	0.0303612	0.925375	Passeriformes	0.967437
Rickettsiella	Inverterbrate	Aranae	0.0290069	0.928696	Passeriformes	0.960611
Bifidobacteriaceae_Unidentified	Inverterbrate	Diptera	0.0289592	0.950858	Pcittaciformes	0.965715
Bifidobacteriaceae_Unidentified	Inverterbrate	Hymenoptera	0.0289592	0.950858	Pcittaciformes	0.972087
Ureaplasma	Inverterbrate	Aranae	0.025881	0.936365	Passeriformes	0.960611
Burkholderiaceae_Unidentified	Inverterbrate	Hymenoptera	0.0198747	0.951115	Passeriformes	0.972087
Enterococcus	Inverterbrate	Hymenoptera	0.0172048	0.982795	Coraciiformes	0.982795
Rickettsiella	Inverterbrate	Lepidoptera	0.0167256	0.958855	Passeriformes	0.99524
Acinetobacter	Inverterbrate	Hymenoptera	0.0156409	0.961521	Passeriformes	0.972087
Sphingomonas	Inverterbrate	Diptera	0.0101062	0.975133	Passeriformes	0.975133
Acinetobacter	Inverterbrate	Orthoptera	0.00440912	0.98915	Passeriformes	0.998416
Dermacoccus	Inverterbrate	Coleoptera	0.00365263	0.991011	Passeriformes	0.991011
Ureaplasma	Inverterbrate	Lepidoptera	0.00199381	0.995093	Passeriformes	0.99524
Lactobacillus	Inverterbrate	Hemiptera	0	1	Columbiformes	1
Staphylococcus	Inverterbrate	Orthoptera	-0.00064364	0.998416	Passeriformes	0.998416
Flavobacterium	Inverterbrate	Lepidoptera	-0.00193421	0.99524	Passeriformes	0.99524
Catellicoccus	Inverterbrate	Hemiptera	-0.00856209	0.978931	Passeriformes	0.992719
Actinomycetaceae_Unidentified	Inverterbrate	Coleoptera	-0.0264314	0.955144	Pcittaciformes	0.970069
Acinetobacter	Inverterbrate	Coleoptera	-0.030839	0.947671	Pcittaciformes	0.970069
Methylobacterium	Inverterbrate	Coleoptera	-0.0329162	0.919112	Passeriformes	0.963585
Spiroplasma	Inverterbrate	Lepidoptera	-0.0356027	0.912532	Passeriformes	0.988354
Rhizobiaceae_Unidentified	Inverterbrate	Diptera	-0.0362655	0.910909	Passeriformes	0.939827
Ureaplasma	Inverterbrate	Aranae	-0.0393885	0.960611	Coraciiformes	0.960611
Ureaplasma	Inverterbrate	Orthoptera	-0.0393885	0.960611	Coraciiformes	0.988058
Corynebacterium	Inverterbrate	Aranae	-0.0393885	0.960611	Coraciiformes	0.960611
Corynebacterium	Inverterbrate	Orthoptera	-0.0393885	0.960611	Coraciiformes	0.988058
Streptococcus	Inverterbrate	Aranae	-0.0393885	0.960611	Coraciiformes	0.960611
Streptococcus	Inverterbrate	Orthoptera	-0.0393885	0.960611	Coraciiformes	0.988058
Spiroplasma	Inverterbrate	Aranae	-0.0393885	0.960611	Coraciiformes	0.960611
Spiroplasma	Inverterbrate	Orthoptera	-0.0393885	0.960611	Coraciiformes	0.988058
Dermacoccus	Inverterbrate	Aranae	-0.0393885	0.960611	Coraciiformes	0.960611
Dermacoccus	Inverterbrate	Orthoptera	-0.0393885	0.960611	Coraciiformes	0.988058
Brevibacterium	Inverterbrate	Aranae	-0.0393885	0.960611	Coraciiformes	0.960611
Brevibacterium	Inverterbrate	Orthoptera	-0.0393885	0.960611	Coraciiformes	0.988058
Spiroplasma	Inverterbrate	Coleoptera	-0.0439659	0.892081	Passeriformes	0.950578
Enterobacteriaceae_Unidentified	Inverterbrate	Orthoptera	-0.0443298	0.891193	Passeriformes	0.988058
Lactobacillus	Inverterbrate	Lepidoptera	-0.0448739	0.923896	Pcittaciformes	0.988354
Corynebacterium	Inverterbrate	Aranae	-0.0523867	0.911188	Pcittaciformes	0.960611
Enterococcus	Inverterbrate	Lepidoptera	-0.0562863	0.862066	Passeriformes	0.988354
Kocuria	Inverterbrate	Coleoptera	-0.0608436	0.851004	Passeriformes	0.937547
Dermacoccus	Inverterbrate	Aranae	-0.0634113	0.844782	Passeriformes	0.959506
Acinetobacter	Inverterbrate	Lepidoptera	-0.0669589	0.886582	Pcittaciformes	0.988354
Flavobacterium	Inverterbrate	Hymenoptera	-0.0743101	0.818467	Passeriformes	0.907217
Escherichia.Shigella	Inverterbrate	Diptera	-0.0783573	0.867384	Pcittaciformes	0.909355
Escherichia.Shigella	Inverterbrate	Hymenoptera	-0.0783573	0.867384	Pcittaciformes	0.928582
Dermacoccus	Inverterbrate	Lepidoptera	-0.0801314	0.80448	Passeriformes	0.988354
Kocuria	Inverterbrate	Aranae	-0.0902593	0.780273	Passeriformes	0.930548
Actinomycetaceae_Unidentified	Inverterbrate	Orthoptera	-0.0909091	0.778725	Passeriformes	0.889972
Bifidobacterium	Inverterbrate	Orthoptera	-0.0909091	0.778725	Passeriformes	0.889972
Helicobacter	Inverterbrate	Orthoptera	-0.0909091	0.778725	Passeriformes	0.889972
Rickettsiella	Inverterbrate	Orthoptera	-0.0909807	0.778555	Passeriformes	0.889972
Kocuria	Inverterbrate	Orthoptera	-0.0913772	0.777611	Passeriformes	0.889972
Brevibacterium	Inverterbrate	Orthoptera	-0.0940126	0.771346	Passeriformes	0.889972
Escherichia.Shigella	Inverterbrate	Orthoptera	-0.0946347	0.769868	Passeriformes	0.889972
Diplorickettsiaceae_Unidentified	Inverterbrate	Orthoptera	-0.0954034	0.768044	Passeriformes	0.889972
Corynebacterium.1	Inverterbrate	Orthoptera	-0.0954627	0.767903	Passeriformes	0.889972
Enterobacteriaceae_Unidentified	Inverterbrate	Hemiptera	-0.0961067	0.766376	Passeriformes	0.811457
Ureaplasma	Inverterbrate	Orthoptera	-0.099508	0.758321	Passeriformes	0.889972
Lactobacillus	Inverterbrate	Orthoptera	-0.106774	0.741189	Passeriformes	0.889972
Methylobacterium	Inverterbrate	Aranae	-0.108222	0.737787	Passeriformes	0.929739
Spiroplasma	Inverterbrate	Aranae	-0.119212	0.712115	Passeriformes	0.929739
Burkholderiaceae_Unidentified	Inverterbrate	Aranae	-0.125304	0.788943	Pcittaciformes	0.930548
Actinomyces	Inverterbrate	Orthoptera	-0.12666	0.694869	Passeriformes	0.889972
Staphylococcus	Inverterbrate	Coleoptera	-0.127105	0.872895	Coraciiformes	0.945637
Staphylococcus	Inverterbrate	Hymenoptera	-0.131978	0.868022	Coraciiformes	0.928582
Spiroplasma	Inverterbrate	Hemiptera	-0.132383	0.681707	Passeriformes	0.755121
Diplorickettsiaceae_Unidentified	Inverterbrate	Hemiptera	-0.133125	0.680007	Passeriformes	0.755121
Enterococcus	Inverterbrate	Orthoptera	-0.136154	0.673078	Passeriformes	0.889972
Rhizobiaceae_Unidentified	Inverterbrate	Orthoptera	-0.136769	0.671675	Passeriformes	0.889972
Methylobacterium	Inverterbrate	Aranae	-0.140028	0.859972	Columbiformes	0.960611
Ureaplasma	Inverterbrate	Hymenoptera	-0.140734	0.662646	Passeriformes	0.829117
Enterobacteriaceae_Unidentified	Inverterbrate	Hymenoptera	-0.145245	0.652427	Passeriformes	0.829117
Brachybacterium	Inverterbrate	Lepidoptera	-0.150195	0.641275	Passeriformes	0.947562
Corynebacterium.1	Inverterbrate	Coleoptera	-0.15068	0.640185	Passeriformes	0.833333
Brevibacterium	Inverterbrate	Lepidoptera	-0.151072	0.639305	Passeriformes	0.947562
Kocuria	Inverterbrate	Hemiptera	-0.151924	0.637394	Passeriformes	0.755121
Catellicoccus	Inverterbrate	Diptera	-0.152141	0.636908	Passeriformes	0.771373
Flavobacterium	Inverterbrate	Orthoptera	-0.154082	0.632562	Passeriformes	0.889972
Escherichia.Shigella	Inverterbrate	Coleoptera	-0.156789	0.737086	Pcittaciformes	0.871102
Actinomycetaceae_Unidentified	Inverterbrate	Aranae	-0.158192	0.734793	Pcittaciformes	0.929739
Corynebacterium.1	Inverterbrate	Hemiptera	-0.160414	0.839586	Columbiformes	0.863574
Catellicoccus	Inverterbrate	Lepidoptera	-0.160446	0.618394	Passeriformes	0.947562
Actinomycetaceae_Unidentified	Inverterbrate	Hymenoptera	-0.16057	0.618119	Passeriformes	0.802701
Helicobacter	Inverterbrate	Hymenoptera	-0.16057	0.618119	Passeriformes	0.802701
Catellicoccus	Inverterbrate	Orthoptera	-0.160658	0.617926	Passeriformes	0.889972
Rickettsiella	Inverterbrate	Hymenoptera	-0.160697	0.617839	Passeriformes	0.802701
Corynebacterium.1	Inverterbrate	Lepidoptera	-0.160763	0.617692	Passeriformes	0.947562
Actinomycetaceae_Unidentified	Inverterbrate	Hemiptera	-0.163014	0.612712	Passeriformes	0.755121
Bifidobacterium	Inverterbrate	Hemiptera	-0.163014	0.612712	Passeriformes	0.755121
Helicobacter	Inverterbrate	Hemiptera	-0.163014	0.612712	Passeriformes	0.755121
Brevibacterium	Inverterbrate	Hemiptera	-0.163714	0.611164	Passeriformes	0.755121
Dermacoccus	Inverterbrate	Hemiptera	-0.163952	0.610641	Passeriformes	0.755121
Lactobacillus	Inverterbrate	Diptera	-0.166121	0.605859	Passeriformes	0.771373
Kocuria	Inverterbrate	Diptera	-0.166667	0.720971	Pcittaciformes	0.771373
Kocuria	Inverterbrate	Hymenoptera	-0.166667	0.720971	Pcittaciformes	0.829117
Enterobacteriaceae_Unidentified	Inverterbrate	Diptera	-0.166667	0.720971	Pcittaciformes	0.771373
Enterobacteriaceae_Unidentified	Inverterbrate	Hymenoptera	-0.166667	0.720971	Pcittaciformes	0.829117
Enterobacteriaceae_Unidentified	Inverterbrate	Lepidoptera	-0.166667	0.720971	Pcittaciformes	0.947562
Actinomyces	Inverterbrate	Diptera	-0.166667	0.720971	Pcittaciformes	0.771373
Actinomyces	Inverterbrate	Hymenoptera	-0.166667	0.720971	Pcittaciformes	0.829117
Rhizobiaceae_Unidentified	Inverterbrate	Diptera	-0.166667	0.720971	Pcittaciformes	0.771373
Rhizobiaceae_Unidentified	Inverterbrate	Hymenoptera	-0.166667	0.720971	Pcittaciformes	0.829117
Rhizobiaceae_Unidentified	Inverterbrate	Lepidoptera	-0.166667	0.720971	Pcittaciformes	0.947562
Flavobacterium	Inverterbrate	Diptera	-0.166667	0.720971	Pcittaciformes	0.771373
Flavobacterium	Inverterbrate	Hymenoptera	-0.166667	0.720971	Pcittaciformes	0.829117
Flavobacterium	Inverterbrate	Lepidoptera	-0.166667	0.720971	Pcittaciformes	0.947562
Escherichia.Shigella	Inverterbrate	Hymenoptera	-0.167151	0.603596	Passeriformes	0.802701
Corynebacterium.1	Inverterbrate	Diptera	-0.167394	0.719787	Pcittaciformes	0.771373
Corynebacterium.1	Inverterbrate	Hymenoptera	-0.167394	0.719787	Pcittaciformes	0.829117
Diplorickettsiaceae_Unidentified	Inverterbrate	Hymenoptera	-0.168509	0.600615	Passeriformes	0.802701
Escherichia.Shigella	Inverterbrate	Hemiptera	-0.169694	0.598017	Passeriformes	0.755121
Bifidobacterium	Inverterbrate	Lepidoptera	-0.169766	0.597859	Passeriformes	0.947562
Helicobacter	Inverterbrate	Lepidoptera	-0.169766	0.597859	Passeriformes	0.947562
Escherichia.Shigella	Inverterbrate	Lepidoptera	-0.171052	0.595047	Passeriformes	0.947562
Methylobacterium	Inverterbrate	Orthoptera	-0.171675	0.593686	Passeriformes	0.889972
Acinetobacter	Inverterbrate	Aranae	-0.173301	0.826699	Columbiformes	0.950703
Ureaplasma	Inverterbrate	Hemiptera	-0.178433	0.579003	Passeriformes	0.755121
Corynebacterium.1	Inverterbrate	Hymenoptera	-0.179491	0.576717	Passeriformes	0.802701
Acinetobacter	Inverterbrate	Coleoptera	-0.188314	0.557797	Passeriformes	0.833333
Escherichia.Shigella	Inverterbrate	Diptera	-0.191086	0.551903	Passeriformes	0.771373
Streptococcus	Inverterbrate	Hymenoptera	-0.195234	0.804766	Columbiformes	0.902908
Methylobacterium	Inverterbrate	Lepidoptera	-0.196899	0.539633	Passeriformes	0.947562
Lactobacillus	Inverterbrate	Hymenoptera	-0.197553	0.53826	Passeriformes	0.802701
Kocuria	Inverterbrate	Lepidoptera	-0.198908	0.53542	Passeriformes	0.947562
Escherichia.Shigella	Inverterbrate	Hemiptera	-0.204366	0.795634	Columbiformes	0.830226
Staphylococcus	Inverterbrate	Coleoptera	-0.205249	0.658852	Pcittaciformes	0.833333
Corynebacterium.1	Inverterbrate	Hemiptera	-0.20671	0.519189	Passeriformes	0.755121
Actinomycetaceae_Unidentified	Inverterbrate	Diptera	-0.208509	0.515477	Passeriformes	0.771373
Bifidobacterium	Inverterbrate	Diptera	-0.208509	0.515477	Passeriformes	0.771373
Helicobacter	Inverterbrate	Diptera	-0.208509	0.515477	Passeriformes	0.771373
Lactobacillus	Inverterbrate	Lepidoptera	-0.209264	0.513923	Passeriformes	0.947562
Kocuria	Inverterbrate	Hymenoptera	-0.209492	0.513453	Passeriformes	0.802701
Methylobacterium	Inverterbrate	Hymenoptera	-0.209671	0.513086	Passeriformes	0.802701
Sphingomonas	Inverterbrate	Coleoptera	-0.210595	0.511188	Passeriformes	0.833333
Brevibacterium	Inverterbrate	Diptera	-0.211783	0.508752	Passeriformes	0.771373
Diplorickettsiaceae_Unidentified	Inverterbrate	Diptera	-0.216318	0.499501	Passeriformes	0.771373
Burkholderiaceae_Unidentified	Inverterbrate	Hemiptera	-0.220849	0.490333	Passeriformes	0.755121
Brachybacterium	Inverterbrate	Hemiptera	-0.221718	0.488584	Passeriformes	0.755121
Actinomyces	Inverterbrate	Hymenoptera	-0.223716	0.484571	Passeriformes	0.802701
Acinetobacter	Inverterbrate	Hemiptera	-0.226784	0.478443	Passeriformes	0.755121
Actinomyces	Inverterbrate	Hemiptera	-0.22712	0.477772	Passeriformes	0.755121
Dermacoccus	Inverterbrate	Diptera	-0.227702	0.476614	Passeriformes	0.771373
Kocuria	Inverterbrate	Coleoptera	-0.230283	0.619342	Pcittaciformes	0.833333
Actinomyces	Inverterbrate	Coleoptera	-0.230283	0.619342	Pcittaciformes	0.833333
Corynebacterium.1	Inverterbrate	Coleoptera	-0.231288	0.61777	Pcittaciformes	0.833333
Acinetobacter	Inverterbrate	Aranae	-0.231847	0.468403	Passeriformes	0.929739
Acinetobacter	Inverterbrate	Aranae	-0.231955	0.768045	Coraciiformes	0.929739
Acinetobacter	Inverterbrate	Orthoptera	-0.231955	0.768045	Coraciiformes	0.889972
Burkholderiaceae_Unidentified	Inverterbrate	Aranae	-0.231955	0.768045	Coraciiformes	0.929739
Burkholderiaceae_Unidentified	Inverterbrate	Orthoptera	-0.231955	0.768045	Coraciiformes	0.889972
Streptococcus	Inverterbrate	Diptera	-0.234078	0.464012	Passeriformes	0.771373
Rhizobiaceae_Unidentified	Inverterbrate	Hymenoptera	-0.23418	0.46381	Passeriformes	0.802701
Methylobacterium	Inverterbrate	Hemiptera	-0.234447	0.463287	Passeriformes	0.755121
Spiroplasma	Inverterbrate	Diptera	-0.23541	0.461398	Passeriformes	0.771373
Sphingomonas	Inverterbrate	Lepidoptera	-0.235707	0.460817	Passeriformes	0.947562
Staphylococcus	Inverterbrate	Coleoptera	-0.236923	0.458438	Passeriformes	0.833333
Corynebacterium.1	Inverterbrate	Aranae	-0.238807	0.454765	Passeriformes	0.929739
Burkholderiaceae_Unidentified	Inverterbrate	Lepidoptera	-0.240192	0.603897	Pcittaciformes	0.947562
Methylobacterium	Inverterbrate	Diptera	-0.240192	0.603897	Pcittaciformes	0.771373
Methylobacterium	Inverterbrate	Hymenoptera	-0.240192	0.603897	Pcittaciformes	0.802701
Methylobacterium	Inverterbrate	Lepidoptera	-0.240192	0.603897	Pcittaciformes	0.947562
Rhizobiaceae_Unidentified	Inverterbrate	Hemiptera	-0.241411	0.449713	Passeriformes	0.755121
Staphylococcus	Inverterbrate	Hemiptera	-0.24316	0.446334	Passeriformes	0.755121
Enterobacteriaceae_Unidentified	Inverterbrate	Diptera	-0.245123	0.442555	Passeriformes	0.771373
Lactobacillus	Inverterbrate	Diptera	-0.246806	0.593652	Pcittaciformes	0.771373
Lactobacillus	Inverterbrate	Hymenoptera	-0.246806	0.593652	Pcittaciformes	0.802701
Burkholderiaceae_Unidentified	Inverterbrate	Hemiptera	-0.249029	0.750971	Columbiformes	0.807013
Brevibacterium	Inverterbrate	Lepidoptera	-0.254588	0.581668	Pcittaciformes	0.947562
Streptococcus	Inverterbrate	Hymenoptera	-0.25785	0.41844	Passeriformes	0.802701
Sphingomonas	Inverterbrate	Diptera	-0.258199	0.576132	Pcittaciformes	0.771373
Sphingomonas	Inverterbrate	Hymenoptera	-0.258199	0.576132	Pcittaciformes	0.802701
Sphingomonas	Inverterbrate	Lepidoptera	-0.258199	0.576132	Pcittaciformes	0.947562
Actinomyces	Inverterbrate	Coleoptera	-0.258514	0.417198	Passeriformes	0.833333
Acinetobacter	Inverterbrate	Lepidoptera	-0.25855	0.417132	Passeriformes	0.947562
Flavobacterium	Inverterbrate	Hemiptera	-0.260015	0.414403	Passeriformes	0.755121
Lactobacillus	Inverterbrate	Aranae	-0.264377	0.566699	Pcittaciformes	0.929739
Enterococcus	Inverterbrate	Hemiptera	-0.266924	0.401651	Passeriformes	0.755121
Bifidobacterium	Inverterbrate	Aranae	-0.275454	0.549912	Pcittaciformes	0.929739
Flavobacterium	Inverterbrate	Diptera	-0.276096	0.723904	Coraciiformes	0.771373
Flavobacterium	Inverterbrate	Hemiptera	-0.276096	0.723904	Coraciiformes	0.789713
Staphylococcus	Inverterbrate	Lepidoptera	-0.276607	0.548174	Pcittaciformes	0.947562
Flavobacterium	Inverterbrate	Aranae	-0.27801	0.72199	Coraciiformes	0.929739
Flavobacterium	Inverterbrate	Orthoptera	-0.27801	0.72199	Coraciiformes	0.889972
Varibaculum	Inverterbrate	Aranae	-0.278235	0.545723	Pcittaciformes	0.929739
Sphingomonas	Inverterbrate	Hemiptera	-0.286255	0.367052	Passeriformes	0.755121
Rhizobiaceae_Unidentified	Inverterbrate	Aranae	-0.293864	0.706136	Columbiformes	0.929739
Escherichia.Shigella	Inverterbrate	Coleoptera	-0.295058	0.704942	Coraciiformes	0.864551
Bifidobacterium	Inverterbrate	Diptera	-0.299504	0.514041	Pcittaciformes	0.771373
Bifidobacterium	Inverterbrate	Hymenoptera	-0.299504	0.514041	Pcittaciformes	0.802701
Bifidobacterium	Inverterbrate	Lepidoptera	-0.299504	0.514041	Pcittaciformes	0.947562
Escherichia.Shigella	Inverterbrate	Aranae	-0.30572	0.504904	Pcittaciformes	0.929739
Corynebacterium	Inverterbrate	Diptera	-0.310778	0.497511	Pcittaciformes	0.771373
Corynebacterium	Inverterbrate	Hymenoptera	-0.310778	0.497511	Pcittaciformes	0.802701
Brachybacterium	Inverterbrate	Diptera	-0.311513	0.324306	Passeriformes	0.771373
Staphylococcus	Inverterbrate	Aranae	-0.313499	0.686501	Columbiformes	0.929739
Staphylococcus	Inverterbrate	Aranae	-0.314721	0.31908	Passeriformes	0.929739
Flavobacterium	Inverterbrate	Diptera	-0.321755	0.307787	Passeriformes	0.771373
Bifidobacteriaceae_Unidentified	Inverterbrate	Lepidoptera	-0.323914	0.478494	Pcittaciformes	0.947562
Acinetobacter	Inverterbrate	Orthoptera	-0.327347	0.672653	Columbiformes	0.889972
Streptococcus	Inverterbrate	Lepidoptera	-0.329918	0.294965	Passeriformes	0.947562
Methylobacterium	Inverterbrate	Coleoptera	-0.331873	0.467102	Pcittaciformes	0.833333
Kocuria	Inverterbrate	Aranae	-0.333333	0.666667	Columbiformes	0.929739
Kocuria	Inverterbrate	Orthoptera	-0.333333	0.666667	Columbiformes	0.889972
Catellicoccus	Inverterbrate	Hemiptera	-0.333333	0.666667	Columbiformes	0.755121
Catellicoccus	Inverterbrate	Orthoptera	-0.333333	0.666667	Columbiformes	0.889972
Ureaplasma	Inverterbrate	Aranae	-0.333333	0.666667	Columbiformes	0.929739
Ureaplasma	Inverterbrate	Diptera	-0.333333	0.666667	Coraciiformes	0.771373
Ureaplasma	Inverterbrate	Hemiptera	-0.333333	0.666667	Columbiformes	0.755121
Ureaplasma	Inverterbrate	Hemiptera	-0.333333	0.666667	Coraciiformes	0.755121
Ureaplasma	Inverterbrate	Orthoptera	-0.333333	0.666667	Columbiformes	0.889972
Corynebacterium	Inverterbrate	Diptera	-0.333333	0.666667	Coraciiformes	0.771373
Corynebacterium	Inverterbrate	Hemiptera	-0.333333	0.666667	Coraciiformes	0.755121
Rickettsiella	Inverterbrate	Aranae	-0.333333	0.666667	Columbiformes	0.929739
Rickettsiella	Inverterbrate	Orthoptera	-0.333333	0.666667	Columbiformes	0.889972
Lactobacillus	Inverterbrate	Coleoptera	-0.333333	0.666667	Coraciiformes	0.833333
Lactobacillus	Inverterbrate	Diptera	-0.333333	0.666667	Coraciiformes	0.771373
Lactobacillus	Inverterbrate	Hemiptera	-0.333333	0.666667	Coraciiformes	0.755121
Enterobacteriaceae_Unidentified	Inverterbrate	Aranae	-0.333333	0.666667	Columbiformes	0.929739
Enterobacteriaceae_Unidentified	Inverterbrate	Orthoptera	-0.333333	0.666667	Columbiformes	0.889972
Streptococcus	Inverterbrate	Diptera	-0.333333	0.666667	Coraciiformes	0.771373
Streptococcus	Inverterbrate	Hemiptera	-0.333333	0.666667	Coraciiformes	0.755121
Helicobacter	Inverterbrate	Aranae	-0.333333	0.666667	Columbiformes	0.929739
Helicobacter	Inverterbrate	Hemiptera	-0.333333	0.666667	Columbiformes	0.755121
Helicobacter	Inverterbrate	Orthoptera	-0.333333	0.666667	Columbiformes	0.889972
Acinetobacter	Inverterbrate	Coleoptera	-0.333333	0.666667	Coraciiformes	0.833333
Acinetobacter	Inverterbrate	Diptera	-0.333333	0.666667	Coraciiformes	0.771373
Acinetobacter	Inverterbrate	Hemiptera	-0.333333	0.666667	Coraciiformes	0.755121
Spiroplasma	Inverterbrate	Diptera	-0.333333	0.666667	Coraciiformes	0.771373
Spiroplasma	Inverterbrate	Hemiptera	-0.333333	0.666667	Coraciiformes	0.755121
Bifidobacteriaceae_Unidentified	Inverterbrate	Aranae	-0.333333	0.666667	Columbiformes	0.929739
Bifidobacteriaceae_Unidentified	Inverterbrate	Hemiptera	-0.333333	0.666667	Columbiformes	0.755121
Bifidobacteriaceae_Unidentified	Inverterbrate	Orthoptera	-0.333333	0.666667	Columbiformes	0.889972
Burkholderiaceae_Unidentified	Inverterbrate	Coleoptera	-0.333333	0.666667	Coraciiformes	0.833333
Burkholderiaceae_Unidentified	Inverterbrate	Diptera	-0.333333	0.666667	Coraciiformes	0.771373
Burkholderiaceae_Unidentified	Inverterbrate	Hemiptera	-0.333333	0.666667	Coraciiformes	0.755121
Enterococcus	Inverterbrate	Aranae	-0.333333	0.666667	Columbiformes	0.929739
Enterococcus	Inverterbrate	Hemiptera	-0.333333	0.666667	Columbiformes	0.755121
Dermacoccus	Inverterbrate	Aranae	-0.333333	0.666667	Columbiformes	0.929739
Dermacoccus	Inverterbrate	Diptera	-0.333333	0.666667	Coraciiformes	0.771373
Dermacoccus	Inverterbrate	Hemiptera	-0.333333	0.666667	Coraciiformes	0.755121
Dermacoccus	Inverterbrate	Orthoptera	-0.333333	0.666667	Columbiformes	0.889972
Diplorickettsiaceae_Unidentified	Inverterbrate	Coleoptera	-0.333333	0.666667	Coraciiformes	0.833333
Diplorickettsiaceae_Unidentified	Inverterbrate	Diptera	-0.333333	0.666667	Coraciiformes	0.771373
Diplorickettsiaceae_Unidentified	Inverterbrate	Hemiptera	-0.333333	0.666667	Coraciiformes	0.755121
Brevibacterium	Inverterbrate	Diptera	-0.333333	0.666667	Coraciiformes	0.771373
Brevibacterium	Inverterbrate	Hemiptera	-0.333333	0.666667	Coraciiformes	0.755121
Brachybacterium	Inverterbrate	Aranae	-0.333333	0.666667	Columbiformes	0.929739
Brachybacterium	Inverterbrate	Orthoptera	-0.333333	0.666667	Columbiformes	0.889972
Mobiluncus	Inverterbrate	Aranae	-0.333333	0.666667	Columbiformes	0.929739
Mobiluncus	Inverterbrate	Hemiptera	-0.333333	0.666667	Columbiformes	0.755121
Sphingomonas	Inverterbrate	Aranae	-0.333333	0.666667	Columbiformes	0.929739
Sphingomonas	Inverterbrate	Coleoptera	-0.333333	0.666667	Coraciiformes	0.833333
Sphingomonas	Inverterbrate	Diptera	-0.333333	0.666667	Coraciiformes	0.771373
Sphingomonas	Inverterbrate	Hemiptera	-0.333333	0.666667	Coraciiformes	0.755121
Sphingomonas	Inverterbrate	Orthoptera	-0.333333	0.666667	Columbiformes	0.889972
Burkholderiaceae_Unidentified	Inverterbrate	Diptera	-0.335151	0.286907	Passeriformes	0.771373
Sphingomonas	Inverterbrate	Hymenoptera	-0.339242	0.280695	Passeriformes	0.802701
Enterobacteriaceae_Unidentified	Inverterbrate	Aranae	-0.340585	0.454748	Pcittaciformes	0.929739
Rhizobiaceae_Unidentified	Inverterbrate	Aranae	-0.340585	0.454748	Pcittaciformes	0.929739
Flavobacterium	Inverterbrate	Aranae	-0.340585	0.454748	Pcittaciformes	0.929739
Sphingomonas	Inverterbrate	Aranae	-0.341249	0.277675	Passeriformes	0.929739
Streptococcus	Inverterbrate	Aranae	-0.34165	0.277074	Passeriformes	0.929739
Actinomycetaceae_Unidentified	Inverterbrate	Lepidoptera	-0.343908	0.450068	Pcittaciformes	0.947562
Brachybacterium	Inverterbrate	Aranae	-0.344238	0.449605	Pcittaciformes	0.929739
Staphylococcus	Inverterbrate	Orthoptera	-0.34684	0.65316	Columbiformes	0.889972
Actinomycetaceae_Unidentified	Inverterbrate	Orthoptera	-0.351911	0.648089	Columbiformes	0.889972
Rhizobiaceae_Unidentified	Inverterbrate	Orthoptera	-0.352636	0.647364	Columbiformes	0.889972
Enterococcus	Inverterbrate	Diptera	-0.355906	0.256191	Passeriformes	0.771373
Sphingomonas	Inverterbrate	Coleoptera	-0.356753	0.432151	Pcittaciformes	0.833333
Acinetobacter	Inverterbrate	Diptera	-0.359443	0.251157	Passeriformes	0.771373
Flavobacterium	Inverterbrate	Coleoptera	-0.361049	0.638951	Coraciiformes	0.833333
Actinomyces	Inverterbrate	Aranae	-0.361097	0.248824	Passeriformes	0.929739
Burkholderiaceae_Unidentified	Inverterbrate	Orthoptera	-0.373544	0.626456	Columbiformes	0.889972
Enterococcus	Inverterbrate	Coleoptera	-0.379071	0.620929	Coraciiformes	0.833333
Bifidobacterium	Inverterbrate	Hemiptera	-0.394727	0.605273	Columbiformes	0.755121
Bifidobacteriaceae_Unidentified	Inverterbrate	Aranae	-0.396517	0.378497	Pcittaciformes	0.929739
Bifidobacterium	Inverterbrate	Aranae	-0.404369	0.595631	Columbiformes	0.929739
Escherichia.Shigella	Inverterbrate	Coleoptera	-0.404524	0.192122	Passeriformes	0.594663
Actinomycetaceae_Unidentified	Inverterbrate	Coleoptera	-0.405453	0.191006	Passeriformes	0.594663
Helicobacter	Inverterbrate	Coleoptera	-0.405453	0.191006	Passeriformes	0.594663
Lactobacillus	Inverterbrate	Hymenoptera	-0.408248	0.591752	Columbiformes	0.802701
Brachybacterium	Inverterbrate	Diptera	-0.416667	0.352413	Pcittaciformes	0.771373
Brachybacterium	Inverterbrate	Hymenoptera	-0.416667	0.352413	Pcittaciformes	0.802701
Corynebacterium	Inverterbrate	Hemiptera	-0.418187	0.581813	Columbiformes	0.755121
Corynebacterium	Inverterbrate	Orthoptera	-0.418187	0.581813	Columbiformes	0.889972
Methylobacterium	Inverterbrate	Orthoptera	-0.420084	0.579916	Columbiformes	0.889972
Staphylococcus	Inverterbrate	Diptera	-0.437547	0.154883	Passeriformes	0.771373
Lactobacillus	Inverterbrate	Coleoptera	-0.437702	0.15472	Passeriformes	0.591577
Varibaculum	Inverterbrate	Lepidoptera	-0.443221	0.319239	Pcittaciformes	0.947562
Enterobacteriaceae_Unidentified	Inverterbrate	Coleoptera	-0.448116	0.14402	Passeriformes	0.591577
Enterobacteriaceae_Unidentified	Inverterbrate	Aranae	-0.450316	0.141822	Passeriformes	0.929739
Corynebacterium.1	Inverterbrate	Orthoptera	-0.462615	0.537385	Columbiformes	0.889972
Kocuria	Inverterbrate	Coleoptera	-0.46584	0.53416	Coraciiformes	0.833333
Lactobacillus	Inverterbrate	Aranae	-0.471405	0.528595	Columbiformes	0.929739
Lactobacillus	Inverterbrate	Orthoptera	-0.471405	0.528595	Columbiformes	0.889972
Varibaculum	Inverterbrate	Orthoptera	-0.475771	0.524229	Columbiformes	0.889972
Actinomycetaceae_Unidentified	Inverterbrate	Aranae	-0.489551	0.106219	Passeriformes	0.751705
Helicobacter	Inverterbrate	Aranae	-0.489551	0.106219	Passeriformes	0.751705
Methylobacterium	Inverterbrate	Aranae	-0.490835	0.263368	Pcittaciformes	0.929739
Escherichia.Shigella	Inverterbrate	Aranae	-0.491233	0.104841	Passeriformes	0.751705
Corynebacterium.1	Inverterbrate	Coleoptera	-0.509127	0.490873	Coraciiformes	0.833333
Ureaplasma	Inverterbrate	Hymenoptera	-0.510061	0.489939	Coraciiformes	0.802701
Corynebacterium	Inverterbrate	Hymenoptera	-0.510061	0.489939	Coraciiformes	0.802701
Lactobacillus	Inverterbrate	Hymenoptera	-0.510061	0.489939	Coraciiformes	0.802701
Streptococcus	Inverterbrate	Hymenoptera	-0.510061	0.489939	Coraciiformes	0.802701
Spiroplasma	Inverterbrate	Hymenoptera	-0.510061	0.489939	Coraciiformes	0.802701
Dermacoccus	Inverterbrate	Hymenoptera	-0.510061	0.489939	Coraciiformes	0.802701
Diplorickettsiaceae_Unidentified	Inverterbrate	Hymenoptera	-0.510061	0.489939	Coraciiformes	0.802701
Brevibacterium	Inverterbrate	Hymenoptera	-0.510061	0.489939	Coraciiformes	0.802701
Sphingomonas	Inverterbrate	Hymenoptera	-0.510061	0.489939	Coraciiformes	0.802701
Escherichia.Shigella	Inverterbrate	Lepidoptera	-0.517773	0.233923	Pcittaciformes	0.947562
Flavobacterium	Inverterbrate	Orthoptera	-0.522233	0.477767	Columbiformes	0.889972
Brachybacterium	Inverterbrate	Diptera	-0.524621	0.475379	Coraciiformes	0.771373
Brachybacterium	Inverterbrate	Hemiptera	-0.524621	0.475379	Coraciiformes	0.755121
Sphingomonas	Inverterbrate	Aranae	-0.527632	0.223553	Pcittaciformes	0.929739
Burkholderiaceae_Unidentified	Inverterbrate	Hymenoptera	-0.539164	0.460836	Columbiformes	0.802701
Corynebacterium.1	Inverterbrate	Hymenoptera	-0.539559	0.460441	Columbiformes	0.802701
Streptococcus	Inverterbrate	Orthoptera	-0.546769	0.453231	Columbiformes	0.889972
Staphylococcus	Inverterbrate	Aranae	-0.557625	0.442375	Coraciiformes	0.929739
Staphylococcus	Inverterbrate	Orthoptera	-0.557625	0.442375	Coraciiformes	0.889972
Streptococcus	Inverterbrate	Aranae	-0.560228	0.439772	Columbiformes	0.929739
Actinomyces	Inverterbrate	Aranae	-0.563867	0.436133	Columbiformes	0.929739
Actinomyces	Inverterbrate	Hemiptera	-0.563867	0.436133	Columbiformes	0.755121
Brachybacterium	Inverterbrate	Coleoptera	-0.569749	0.430251	Coraciiformes	0.833333
Catellicoccus	Inverterbrate	Hymenoptera	-0.57735	0.42265	Columbiformes	0.802701
Ureaplasma	Inverterbrate	Hymenoptera	-0.57735	0.42265	Columbiformes	0.802701
Helicobacter	Inverterbrate	Hymenoptera	-0.57735	0.42265	Columbiformes	0.802701
Bifidobacteriaceae_Unidentified	Inverterbrate	Hymenoptera	-0.57735	0.42265	Columbiformes	0.802701
Varibaculum	Inverterbrate	Hemiptera	-0.585414	0.414586	Columbiformes	0.755121
Corynebacterium.1	Inverterbrate	Diptera	-0.596824	0.403176	Coraciiformes	0.771373
Corynebacterium.1	Inverterbrate	Hemiptera	-0.596824	0.403176	Coraciiformes	0.755121
Methylobacterium	Inverterbrate	Hymenoptera	-0.599334	0.400666	Coraciiformes	0.802701
Streptococcus	Inverterbrate	Coleoptera	-0.620614	0.0312916	Passeriformes	0.184905
Escherichia.Shigella	Inverterbrate	Aranae	-0.623166	0.376834	Columbiformes	0.929739
Escherichia.Shigella	Inverterbrate	Aranae	-0.662546	0.337454	Coraciiformes	0.929739
Escherichia.Shigella	Inverterbrate	Orthoptera	-0.662546	0.337454	Coraciiformes	0.889972
Kocuria	Inverterbrate	Diptera	-0.675171	0.324829	Coraciiformes	0.771373
Kocuria	Inverterbrate	Hemiptera	-0.675171	0.324829	Coraciiformes	0.755121
Enterococcus	Inverterbrate	Diptera	-0.713167	0.286833	Coraciiformes	0.771373
Enterococcus	Inverterbrate	Hemiptera	-0.713167	0.286833	Coraciiformes	0.755121
Actinomycetaceae_Unidentified	Inverterbrate	Hemiptera	-0.719368	0.280632	Columbiformes	0.755121
Corynebacterium	Inverterbrate	Hymenoptera	-0.724321	0.275679	Columbiformes	0.802701
Methylobacterium	Inverterbrate	Diptera	-0.870388	0.129612	Coraciiformes	0.771373
Methylobacterium	Inverterbrate	Hemiptera	-0.870388	0.129612	Coraciiformes	0.616142
Varibaculum	Inverterbrate	Hymenoptera	-0.919014	0.0809862	Columbiformes	0.802701
Actinomycetaceae_Unidentified	Inverterbrate	Hymenoptera	-0.927755	0.0722453	Columbiformes	0.802701
Ureaplasma	Plant	Rosales	1	<0.0000000000001	Columbiformes	<0.000000000001	***
Ureaplasma	Plant	Sapindales	1	<0.0000000000001	Coraciiformes	<0.000000000001	***
Corynebacterium	Plant	Sapindales	1	<0.0000000000001	Coraciiformes	<0.000000000001	***
Bifidobacterium	Plant	Sapindales	1	<0.0000000000001	Passeriformes	<0.000000000001	***
Streptococcus	Plant	Sapindales	1	<0.0000000000001	Coraciiformes	<0.000000000001	***
Helicobacter	Plant	Rosales	1	<0.0000000000001	Columbiformes	<0.000000000001	***
Acinetobacter	Plant	Malvales	1	<0.0000000000001	Coraciiformes	<0.000000000001	***
Spiroplasma	Plant	Sapindales	1	<0.0000000000001	Coraciiformes	<0.000000000001	***
Bifidobacteriaceae_Unidentified	Plant	Rosales	1	<0.0000000000001	Columbiformes	<0.000000000001	***
Burkholderiaceae_Unidentified	Plant	Malvales	1	<0.0000000000001	Coraciiformes	<0.000000000001	***
Dermacoccus	Plant	Sapindales	1	<0.0000000000001	Coraciiformes	<0.000000000001	***
Brevibacterium	Plant	Sapindales	1	<0.0000000000001	Coraciiformes	<0.000000000001	***
Brevibacterium	Plant	Sapindales	0.999779	4.19e-18	Passeriformes	3.4e-17	***
Escherichia.Shigella	Plant	Rosales	0.999187	0.000812749	Coraciiformes	0.0106818	*
Escherichia.Shigella	Plant	Piperales	0.999187	0.000812749	Coraciiformes	0.0528287
Escherichia.Shigella	Plant	Myrtales	0.999187	0.000812749	Coraciiformes	0.0132072	*
Escherichia.Shigella	Plant	Cucurbitales	0.999187	0.000812749	Coraciiformes	0.0121912	*
Flavobacterium	Plant	Malvales	0.998194	0.00180587	Coraciiformes	0.0162528	*
Spiroplasma	Plant	Myrtales	0.992166	2.29351e-10	Passeriformes	1.49078e-08	***
Kocuria	Plant	Cucurbitales	0.988734	1.40259e-09	Passeriformes	6.31167e-08	***
Corynebacterium.1	Plant	Malvales	0.987678	2.19095e-09	Passeriformes	3.28642e-08	***
Acinetobacter	Plant	Myrtales	0.964209	0.000456578	Pcittaciformes	0.00989251	**
Staphylococcus	Plant	Rosales	0.962365	0.0376353	Coraciiformes	0.314768
Staphylococcus	Plant	Piperales	0.962365	0.0376353	Coraciiformes	0.782576
Staphylococcus	Plant	Myrtales	0.962365	0.0376353	Coraciiformes	0.349471
Staphylococcus	Plant	Cucurbitales	0.962365	0.0376353	Coraciiformes	0.338718
Methylobacterium	Plant	Cucurbitales	0.960698	6.91276e-07	Passeriformes	1.55537e-05	***
Helicobacter	Plant	Rosales	0.95965	7.87099e-07	Passeriformes	1.79468e-05	***
Escherichia.Shigella	Plant	Rosales	0.957856	9.75372e-07	Passeriformes	1.79468e-05	***
Lactobacillus	Plant	Poales	0.944655	3.7253e-06	Passeriformes	9.68579e-05	***
Lactobacillus	Plant	Rosales	0.942809	0.057191	Columbiformes	0.438464
Methylobacterium	Plant	Piperales	0.930261	0.00237536	Pcittaciformes	0.0771992
Acinetobacter	Plant	Rosales	0.90815	4.40519e-05	Passeriformes	0.000675463	***
Enterococcus	Plant	Sapindales	0.90357	5.57441e-05	Passeriformes	0.000402596	***
Bifidobacteriaceae_Unidentified	Plant	Rosales	0.899881	0.00576825	Pcittaciformes	0.0663349
Dermacoccus	Plant	Myrtales	0.899669	6.75136e-05	Passeriformes	0.00219419	**
Actinomyces	Plant	Malvales	0.886621	0.000121628	Passeriformes	0.00136832	**
Methylobacterium	Plant	Rosales	0.880705	0.00884455	Pcittaciformes	0.090411
Brachybacterium	Plant	Malvales	0.806675	0.193325	Coraciiformes	0.974419
Brachybacterium	Plant	Myrtales	0.802712	0.0016724	Passeriformes	0.0217412	*
Streptococcus	Plant	Rosales	0.785664	0.214336	Columbiformes	0.830523
Corynebacterium.1	Plant	Malvales	0.783585	0.216415	Coraciiformes	0.974419
Bifidobacterium	Plant	Sapindales	0.779398	0.0388261	Pcittaciformes	0.231729
Actinomycetaceae_Unidentified	Plant	Rosales	0.778726	0.221274	Columbiformes	0.830523
Brevibacterium	Plant	Myrtales	0.763763	0.0456591	Pcittaciformes	0.37098
Burkholderiaceae_Unidentified	Plant	Myrtales	0.74377	0.00555074	Passeriformes	0.060133
Sphingomonas	Plant	Cucurbitales	0.743544	0.00557294	Passeriformes	0.0626956
Actinomycetaceae_Unidentified	Plant	Rosales	0.727351	0.0639578	Pcittaciformes	0.452624
Streptococcus	Plant	Rosales	0.703198	0.0107342	Passeriformes	0.098755
Sphingomonas	Plant	Sapindales	0.651538	0.112864	Pcittaciformes	0.564318
Varibaculum	Plant	Rosales	0.651276	0.113058	Pcittaciformes	0.674974
Sphingomonas	Plant	Rosales	0.645497	0.117387	Pcittaciformes	0.674974
Staphylococcus	Plant	Fabales	0.619804	0.137645	Pcittaciformes	0.934267
Dermacoccus	Plant	Zingiberales	0.608519	0.0357565	Passeriformes	0.403439
Staphylococcus	Plant	Sapindales	0.599872	0.0392157	Passeriformes	0.231729
Kocuria	Plant	Zingiberales	0.599742	0.0392694	Passeriformes	0.403439
Catellicoccus	Plant	Piperales	0.579785	0.0481585	Passeriformes	0.782576
Catellicoccus	Plant	Fabales	0.579785	0.0481585	Passeriformes	0.934267
Sphingomonas	Plant	Zingiberales	0.557153	0.0598531	Passeriformes	0.403439
Methylobacterium	Plant	Zingiberales	0.549373	0.064292	Passeriformes	0.403439
Spiroplasma	Plant	Zingiberales	0.528096	0.0775843	Passeriformes	0.403439
Methylobacterium	Plant	Sapindales	0.522233	0.477767	Coraciiformes	0.903878
Sphingomonas	Plant	Rosales	0.508498	0.0913865	Passeriformes	0.60054
Kocuria	Plant	Malvales	0.501522	0.498478	Coraciiformes	0.974419
Brachybacterium	Plant	Sapindales	0.500119	0.0977618	Passeriformes	0.529543
Streptococcus	Plant	Poales	0.495874	0.101103	Passeriformes	0.788101
Bifidobacteriaceae_Unidentified	Plant	Piperales	0.47522	0.281163	Pcittaciformes	0.903878
Actinomycetaceae_Unidentified	Plant	Myrtales	0.462512	0.29603	Pcittaciformes	0.843619
Corynebacterium.1	Plant	Zingiberales	0.445156	0.147011	Passeriformes	0.637049
Escherichia.Shigella	Plant	Sapindales	0.436533	0.327462	Pcittaciformes	0.903878
Kocuria	Plant	Poales	0.424628	0.168852	Passeriformes	0.788101
Brachybacterium	Plant	Sapindales	0.411441	0.359103	Pcittaciformes	0.903878
Brachybacterium	Plant	Zingiberales	0.396025	0.202525	Passeriformes	0.752236
Flavobacterium	Plant	Rosales	0.39552	0.203153	Passeriformes	0.830523
Rhizobiaceae_Unidentified	Plant	Cucurbitales	0.391676	0.207979	Passeriformes	0.796424
Actinomyces	Plant	Rosales	0.388442	0.611558	Columbiformes	0.830523
Escherichia.Shigella	Plant	Fabales	0.374886	0.407336	Pcittaciformes	0.934267
Staphylococcus	Plant	Myrtales	0.368809	0.415589	Pcittaciformes	0.843619
Actinomyces	Plant	Zingiberales	0.353778	0.259249	Passeriformes	0.765953
Methylobacterium	Plant	Poales	0.35007	0.264626	Passeriformes	0.788101
Bifidobacterium	Plant	Fabales	0.345582	0.447718	Pcittaciformes	0.934267
Varibaculum	Plant	Myrtales	0.342345	0.452266	Pcittaciformes	0.843619
Enterococcus	Plant	Malvales	0.340521	0.659479	Coraciiformes	0.974419
Staphylococcus	Plant	Rosales	0.332953	0.465564	Pcittaciformes	0.830523
Burkholderiaceae_Unidentified	Plant	Zingiberales	0.324424	0.303562	Passeriformes	0.765953
Burkholderiaceae_Unidentified	Plant	Myrtales	0.320256	0.483763	Pcittaciformes	0.843619
Actinomycetaceae_Unidentified	Plant	Piperales	0.317758	0.487373	Pcittaciformes	0.903878
Sphingomonas	Plant	Piperales	0.3	0.51331	Pcittaciformes	0.903878
Varibaculum	Plant	Piperales	0.220983	0.63394	Pcittaciformes	0.903878
Varibaculum	Plant	Rosales	0.213412	0.786588	Columbiformes	0.841466
Enterobacteriaceae_Unidentified	Plant	Sapindales	0.207252	0.655665	Pcittaciformes	0.903878
Rhizobiaceae_Unidentified	Plant	Sapindales	0.207252	0.655665	Pcittaciformes	0.903878
Flavobacterium	Plant	Sapindales	0.207252	0.655665	Pcittaciformes	0.903878
Lactobacillus	Plant	Sapindales	0.206797	0.656389	Pcittaciformes	0.903878
Streptococcus	Plant	Cucurbitales	0.202002	0.528957	Passeriformes	0.796424
Dermacoccus	Plant	Malvales	0.190978	0.552133	Passeriformes	0.974419
Sphingomonas	Plant	Poales	0.188114	0.558222	Passeriformes	0.788101
Brachybacterium	Plant	Rosales	0.166667	0.720971	Pcittaciformes	0.830523
Flavobacterium	Plant	Sapindales	0.163281	0.61212	Passeriformes	0.903878
Sphingomonas	Plant	Myrtales	0.12741	0.693139	Passeriformes	0.843619
Streptococcus	Plant	Zingiberales	0.125146	0.698364	Passeriformes	0.776474
Diplorickettsiaceae_Unidentified	Plant	Rosales	0.123682	0.70175	Passeriformes	0.830523
Streptococcus	Plant	Myrtales	0.11543	0.72092	Passeriformes	0.843619
Corynebacterium.1	Plant	Rosales	0.115032	0.721849	Passeriformes	0.830523
Methylobacterium	Plant	Rosales	0.109199	0.735494	Passeriformes	0.830523
Rhizobiaceae_Unidentified	Plant	Rosales	0.107174	0.740249	Passeriformes	0.830523
Rhizobiaceae_Unidentified	Plant	Zingiberales	0.103144	0.749735	Passeriformes	0.776474
Corynebacterium	Plant	Rosales	0.0958475	0.838031	Pcittaciformes	0.876123
Escherichia.Shigella	Plant	Piperales	0.0612904	0.896146	Pcittaciformes	0.958438
Lactobacillus	Plant	Cucurbitales	0.0595472	0.854149	Passeriformes	0.854149
Rhizobiaceae_Unidentified	Plant	Poales	0.0548656	0.86552	Passeriformes	0.90014
Methylobacterium	Plant	Malvales	0.0466138	0.885618	Passeriformes	0.974419
Dermacoccus	Plant	Piperales	0.0437179	0.892687	Passeriformes	0.958438
Dermacoccus	Plant	Fabales	0.0437179	0.892687	Passeriformes	0.979839
Spiroplasma	Plant	Piperales	0.0342126	0.915936	Passeriformes	0.960256
Spiroplasma	Plant	Fabales	0.0342126	0.915936	Passeriformes	0.979839
Bifidobacteriaceae_Unidentified	Plant	Myrtales	0.0289592	0.950858	Pcittaciformes	0.981044
Sphingomonas	Plant	Piperales	0.0133115	0.967249	Passeriformes	0.984695
Sphingomonas	Plant	Fabales	0.0133115	0.967249	Passeriformes	0.989658
Enterococcus	Plant	Piperales	0.0123777	0.969546	Passeriformes	0.984695
Enterococcus	Plant	Fabales	0.0123777	0.969546	Passeriformes	0.989658
Acinetobacter	Plant	Malvales	0.0119676	0.970554	Passeriformes	0.974419
Kocuria	Plant	Malvales	0.0103962	0.974419	Passeriformes	0.974419
Kocuria	Plant	Rosales	0.0096318	0.9763	Passeriformes	0.9763
Acinetobacter	Plant	Myrtales	0.00440912	0.98915	Passeriformes	0.998416
Staphylococcus	Plant	Myrtales	-0.00064364	0.998416	Passeriformes	0.998416
Brachybacterium	Plant	Piperales	-0.00420268	0.989658	Passeriformes	0.989658
Brachybacterium	Plant	Fabales	-0.00420268	0.989658	Passeriformes	0.989658
Bifidobacteriaceae_Unidentified	Plant	Sapindales	-0.00665155	0.988708	Pcittaciformes	0.988708
Burkholderiaceae_Unidentified	Plant	Sapindales	-0.00876668	0.985118	Pcittaciformes	0.988708
Methylobacterium	Plant	Sapindales	-0.00882817	0.985013	Pcittaciformes	0.988708
Staphylococcus	Plant	Malvales	-0.0141601	0.965162	Passeriformes	0.974419
Enterobacteriaceae_Unidentified	Plant	Poales	-0.017398	0.957202	Passeriformes	0.957202
Methylobacterium	Plant	Sapindales	-0.0216015	0.946873	Passeriformes	0.988708
Enterococcus	Plant	Malvales	-0.0247553	0.939128	Passeriformes	0.974419
Sphingomonas	Plant	Malvales	-0.032328	0.920554	Passeriformes	0.974419
Burkholderiaceae_Unidentified	Plant	Piperales	-0.0409471	0.899457	Passeriformes	0.958438
Burkholderiaceae_Unidentified	Plant	Fabales	-0.0409471	0.899457	Passeriformes	0.979839
Enterobacteriaceae_Unidentified	Plant	Myrtales	-0.0443298	0.891193	Passeriformes	0.934315
Burkholderiaceae_Unidentified	Plant	Rosales	-0.047761	0.88282	Passeriformes	0.893943
Ureaplasma	Plant	Sapindales	-0.0496551	0.878203	Passeriformes	0.951386
Brachybacterium	Plant	Malvales	-0.0546349	0.866081	Passeriformes	0.974419
Staphylococcus	Plant	Piperales	-0.0566403	0.861206	Passeriformes	0.958438
Staphylococcus	Plant	Fabales	-0.0566403	0.861206	Passeriformes	0.979839
Corynebacterium	Plant	Sapindales	-0.059241	0.899606	Pcittaciformes	0.958596
Enterobacteriaceae_Unidentified	Plant	Malvales	-0.070553	0.827521	Passeriformes	0.974419
Escherichia.Shigella	Plant	Myrtales	-0.0783573	0.867384	Pcittaciformes	0.924262
Corynebacterium.1	Plant	Sapindales	-0.0833831	0.79669	Passeriformes	0.908506
Escherichia.Shigella	Plant	Malvales	-0.0863456	0.789607	Passeriformes	0.974419
Diplorickettsiaceae_Unidentified	Plant	Malvales	-0.0898188	0.781322	Passeriformes	0.974419
Actinomycetaceae_Unidentified	Plant	Sapindales	-0.0909091	0.778725	Passeriformes	0.903878
Actinomycetaceae_Unidentified	Plant	Piperales	-0.0909091	0.778725	Passeriformes	0.903878
Actinomycetaceae_Unidentified	Plant	Myrtales	-0.0909091	0.778725	Passeriformes	0.843619
Actinomycetaceae_Unidentified	Plant	Malvales	-0.0909091	0.778725	Passeriformes	0.974419
Actinomycetaceae_Unidentified	Plant	Cucurbitales	-0.0909091	0.778725	Passeriformes	0.796424
Actinomycetaceae_Unidentified	Plant	Fabales	-0.0909091	0.778725	Passeriformes	0.934267
Bifidobacterium	Plant	Piperales	-0.0909091	0.778725	Passeriformes	0.903878
Bifidobacterium	Plant	Myrtales	-0.0909091	0.778725	Passeriformes	0.843619
Bifidobacterium	Plant	Malvales	-0.0909091	0.778725	Passeriformes	0.974419
Bifidobacterium	Plant	Cucurbitales	-0.0909091	0.778725	Passeriformes	0.796424
Bifidobacterium	Plant	Fabales	-0.0909091	0.778725	Passeriformes	0.934267
Helicobacter	Plant	Sapindales	-0.0909091	0.778725	Passeriformes	0.903878
Helicobacter	Plant	Piperales	-0.0909091	0.778725	Passeriformes	0.903878
Helicobacter	Plant	Myrtales	-0.0909091	0.778725	Passeriformes	0.843619
Helicobacter	Plant	Malvales	-0.0909091	0.778725	Passeriformes	0.974419
Helicobacter	Plant	Cucurbitales	-0.0909091	0.778725	Passeriformes	0.796424
Helicobacter	Plant	Fabales	-0.0909091	0.778725	Passeriformes	0.934267
Rickettsiella	Plant	Sapindales	-0.0909807	0.778555	Passeriformes	0.903878
Rickettsiella	Plant	Piperales	-0.0909807	0.778555	Passeriformes	0.903878
Rickettsiella	Plant	Myrtales	-0.0909807	0.778555	Passeriformes	0.843619
Rickettsiella	Plant	Malvales	-0.0909807	0.778555	Passeriformes	0.974419
Rickettsiella	Plant	Cucurbitales	-0.0909807	0.778555	Passeriformes	0.796424
Rickettsiella	Plant	Fabales	-0.0909807	0.778555	Passeriformes	0.934267
Actinomyces	Plant	Rosales	-0.0910403	0.778413	Passeriformes	0.841466
Enterobacteriaceae_Unidentified	Plant	Cucurbitales	-0.091157	0.778135	Passeriformes	0.796424
Kocuria	Plant	Myrtales	-0.0913772	0.777611	Passeriformes	0.843619
Diplorickettsiaceae_Unidentified	Plant	Poales	-0.0914243	0.777499	Passeriformes	0.842291
Lactobacillus	Plant	Zingiberales	-0.091855	0.776474	Passeriformes	0.776474
Brevibacterium	Plant	Piperales	-0.0940126	0.771346	Passeriformes	0.903878
Brevibacterium	Plant	Myrtales	-0.0940126	0.771346	Passeriformes	0.843619
Brevibacterium	Plant	Malvales	-0.0940126	0.771346	Passeriformes	0.974419
Brevibacterium	Plant	Cucurbitales	-0.0940126	0.771346	Passeriformes	0.796424
Brevibacterium	Plant	Fabales	-0.0940126	0.771346	Passeriformes	0.934267
Escherichia.Shigella	Plant	Sapindales	-0.0946347	0.769868	Passeriformes	0.903878
Escherichia.Shigella	Plant	Piperales	-0.0946347	0.769868	Passeriformes	0.903878
Escherichia.Shigella	Plant	Myrtales	-0.0946347	0.769868	Passeriformes	0.843619
Escherichia.Shigella	Plant	Cucurbitales	-0.0946347	0.769868	Passeriformes	0.796424
Escherichia.Shigella	Plant	Fabales	-0.0946347	0.769868	Passeriformes	0.934267
Diplorickettsiaceae_Unidentified	Plant	Sapindales	-0.0954034	0.768044	Passeriformes	0.903878
Diplorickettsiaceae_Unidentified	Plant	Piperales	-0.0954034	0.768044	Passeriformes	0.903878
Diplorickettsiaceae_Unidentified	Plant	Myrtales	-0.0954034	0.768044	Passeriformes	0.843619
Diplorickettsiaceae_Unidentified	Plant	Cucurbitales	-0.0954034	0.768044	Passeriformes	0.796424
Diplorickettsiaceae_Unidentified	Plant	Fabales	-0.0954034	0.768044	Passeriformes	0.934267
Corynebacterium.1	Plant	Myrtales	-0.0954627	0.767903	Passeriformes	0.843619
Enterobacteriaceae_Unidentified	Plant	Sapindales	-0.0967762	0.764789	Passeriformes	0.903878
Staphylococcus	Plant	Rosales	-0.0982778	0.761232	Passeriformes	0.83373
Lactobacillus	Plant	Rosales	-0.0983761	0.760999	Passeriformes	0.83373
Ureaplasma	Plant	Piperales	-0.099508	0.758321	Passeriformes	0.903878
Ureaplasma	Plant	Myrtales	-0.099508	0.758321	Passeriformes	0.843619
Ureaplasma	Plant	Malvales	-0.099508	0.758321	Passeriformes	0.974419
Ureaplasma	Plant	Cucurbitales	-0.099508	0.758321	Passeriformes	0.796424
Ureaplasma	Plant	Fabales	-0.099508	0.758321	Passeriformes	0.934267
Spiroplasma	Plant	Sapindales	-0.102638	0.750929	Passeriformes	0.903878
Spiroplasma	Plant	Malvales	-0.102638	0.750929	Passeriformes	0.974419
Spiroplasma	Plant	Cucurbitales	-0.102638	0.750929	Passeriformes	0.796424
Lactobacillus	Plant	Malvales	-0.103078	0.74989	Passeriformes	0.974419
Varibaculum	Plant	Sapindales	-0.104991	0.822743	Pcittaciformes	0.922039
Lactobacillus	Plant	Myrtales	-0.106774	0.741189	Passeriformes	0.843619
Burkholderiaceae_Unidentified	Plant	Malvales	-0.106951	0.740773	Passeriformes	0.974419
Lactobacillus	Plant	Piperales	-0.109238	0.735403	Passeriformes	0.903878
Lactobacillus	Plant	Fabales	-0.109238	0.735403	Passeriformes	0.934267
Corynebacterium.1	Plant	Cucurbitales	-0.109556	0.734659	Passeriformes	0.796424
Rhizobiaceae_Unidentified	Plant	Malvales	-0.111363	0.730424	Passeriformes	0.974419
Flavobacterium	Plant	Cucurbitales	-0.112687	0.727326	Passeriformes	0.796424
Lactobacillus	Plant	Sapindales	-0.112934	0.726748	Passeriformes	0.903878
Corynebacterium.1	Plant	Piperales	-0.115595	0.720535	Passeriformes	0.903878
Corynebacterium.1	Plant	Fabales	-0.115595	0.720535	Passeriformes	0.934267
Escherichia.Shigella	Plant	Rosales	-0.115774	0.884226	Columbiformes	0.893943
Acinetobacter	Plant	Zingiberales	-0.117134	0.71695	Passeriformes	0.776474
Ureaplasma	Plant	Rosales	-0.119123	0.712322	Passeriformes	0.830523
Kocuria	Plant	Sapindales	-0.122566	0.704334	Passeriformes	0.903878
Staphylococcus	Plant	Piperales	-0.123	0.792764	Pcittaciformes	0.904029
Lactobacillus	Plant	Fabales	-0.123403	0.792096	Pcittaciformes	0.934267
Enterobacteriaceae_Unidentified	Plant	Piperales	-0.124873	0.698997	Passeriformes	0.903878
Enterobacteriaceae_Unidentified	Plant	Fabales	-0.124873	0.698997	Passeriformes	0.934267
Brevibacterium	Plant	Poales	-0.125665	0.697166	Passeriformes	0.788101
Rickettsiella	Plant	Poales	-0.126028	0.696327	Passeriformes	0.788101
Flavobacterium	Plant	Piperales	-0.126486	0.695272	Passeriformes	0.903878
Flavobacterium	Plant	Fabales	-0.126486	0.695272	Passeriformes	0.934267
Rhizobiaceae_Unidentified	Plant	Piperales	-0.126606	0.694993	Passeriformes	0.903878
Rhizobiaceae_Unidentified	Plant	Fabales	-0.126606	0.694993	Passeriformes	0.934267
Actinomycetaceae_Unidentified	Plant	Poales	-0.12666	0.694869	Passeriformes	0.788101
Bifidobacterium	Plant	Poales	-0.12666	0.694869	Passeriformes	0.788101
Actinomyces	Plant	Sapindales	-0.12666	0.694869	Passeriformes	0.903878
Actinomyces	Plant	Piperales	-0.12666	0.694869	Passeriformes	0.903878
Actinomyces	Plant	Myrtales	-0.12666	0.694869	Passeriformes	0.843619
Actinomyces	Plant	Cucurbitales	-0.12666	0.694869	Passeriformes	0.796424
Actinomyces	Plant	Fabales	-0.12666	0.694869	Passeriformes	0.934267
Helicobacter	Plant	Poales	-0.12666	0.694869	Passeriformes	0.788101
Staphylococcus	Plant	Sapindales	-0.127105	0.872895	Coraciiformes	0.951386
Kocuria	Plant	Piperales	-0.12749	0.692955	Passeriformes	0.903878
Kocuria	Plant	Fabales	-0.12749	0.692955	Passeriformes	0.934267
Burkholderiaceae_Unidentified	Plant	Sapindales	-0.128953	0.689587	Passeriformes	0.903878
Methylobacterium	Plant	Piperales	-0.130746	0.685464	Passeriformes	0.903878
Methylobacterium	Plant	Fabales	-0.130746	0.685464	Passeriformes	0.934267
Dermacoccus	Plant	Rosales	-0.13085	0.685226	Passeriformes	0.830523
Enterobacteriaceae_Unidentified	Plant	Zingiberales	-0.131116	0.684615	Passeriformes	0.776474
Rhizobiaceae_Unidentified	Plant	Sapindales	-0.131688	0.683302	Passeriformes	0.903878
Escherichia.Shigella	Plant	Poales	-0.131851	0.682928	Passeriformes	0.788101
Acinetobacter	Plant	Poales	-0.13427	0.677386	Passeriformes	0.788101
Enterococcus	Plant	Myrtales	-0.136154	0.673078	Passeriformes	0.843619
Rhizobiaceae_Unidentified	Plant	Myrtales	-0.136769	0.671675	Passeriformes	0.843619
Staphylococcus	Plant	Zingiberales	-0.138192	0.668431	Passeriformes	0.776474
Ureaplasma	Plant	Poales	-0.138641	0.667408	Passeriformes	0.788101
Flavobacterium	Plant	Malvales	-0.140284	0.66367	Passeriformes	0.974419
Spiroplasma	Plant	Poales	-0.143001	0.657503	Passeriformes	0.788101
Streptococcus	Plant	Piperales	-0.144287	0.654591	Passeriformes	0.903878
Streptococcus	Plant	Malvales	-0.144287	0.654591	Passeriformes	0.974419
Streptococcus	Plant	Fabales	-0.144287	0.654591	Passeriformes	0.934267
Corynebacterium	Plant	Rosales	-0.144757	0.855243	Columbiformes	0.884071
Actinomycetaceae_Unidentified	Plant	Rosales	-0.147343	0.647692	Passeriformes	0.830523
Bifidobacterium	Plant	Rosales	-0.147343	0.647692	Passeriformes	0.830523
Rickettsiella	Plant	Rosales	-0.147459	0.64743	Passeriformes	0.830523
Enterococcus	Plant	Rosales	-0.148978	0.644011	Passeriformes	0.830523
Dermacoccus	Plant	Cucurbitales	-0.149561	0.642698	Passeriformes	0.796424
Spiroplasma	Plant	Rosales	-0.150923	0.63964	Passeriformes	0.830523
Brevibacterium	Plant	Rosales	-0.152373	0.636388	Passeriformes	0.830523
Flavobacterium	Plant	Myrtales	-0.154082	0.632562	Passeriformes	0.843619
Brachybacterium	Plant	Cucurbitales	-0.155499	0.629398	Passeriformes	0.796424
Corynebacterium.1	Plant	Poales	-0.15638	0.627435	Passeriformes	0.788101
Dermacoccus	Plant	Poales	-0.157085	0.625863	Passeriformes	0.788101
Burkholderiaceae_Unidentified	Plant	Cucurbitales	-0.158288	0.623187	Passeriformes	0.796424
Catellicoccus	Plant	Sapindales	-0.160658	0.617926	Passeriformes	0.903878
Catellicoccus	Plant	Myrtales	-0.160658	0.617926	Passeriformes	0.843619
Catellicoccus	Plant	Malvales	-0.160658	0.617926	Passeriformes	0.974419
Catellicoccus	Plant	Cucurbitales	-0.160658	0.617926	Passeriformes	0.796424
Corynebacterium.1	Plant	Rosales	-0.163022	0.726908	Pcittaciformes	0.830523
Kocuria	Plant	Rosales	-0.166667	0.720971	Pcittaciformes	0.830523
Kocuria	Plant	Myrtales	-0.166667	0.720971	Pcittaciformes	0.843619
Kocuria	Plant	Fabales	-0.166667	0.720971	Pcittaciformes	0.934267
Enterobacteriaceae_Unidentified	Plant	Rosales	-0.166667	0.720971	Pcittaciformes	0.830523
Enterobacteriaceae_Unidentified	Plant	Myrtales	-0.166667	0.720971	Pcittaciformes	0.843619
Enterobacteriaceae_Unidentified	Plant	Fabales	-0.166667	0.720971	Pcittaciformes	0.934267
Actinomyces	Plant	Rosales	-0.166667	0.720971	Pcittaciformes	0.830523
Actinomyces	Plant	Myrtales	-0.166667	0.720971	Pcittaciformes	0.843619
Actinomyces	Plant	Fabales	-0.166667	0.720971	Pcittaciformes	0.934267
Rhizobiaceae_Unidentified	Plant	Rosales	-0.166667	0.720971	Pcittaciformes	0.830523
Rhizobiaceae_Unidentified	Plant	Myrtales	-0.166667	0.720971	Pcittaciformes	0.843619
Rhizobiaceae_Unidentified	Plant	Fabales	-0.166667	0.720971	Pcittaciformes	0.934267
Flavobacterium	Plant	Rosales	-0.166667	0.720971	Pcittaciformes	0.830523
Flavobacterium	Plant	Myrtales	-0.166667	0.720971	Pcittaciformes	0.843619
Flavobacterium	Plant	Fabales	-0.166667	0.720971	Pcittaciformes	0.934267
Corynebacterium.1	Plant	Myrtales	-0.167394	0.719787	Pcittaciformes	0.843619
Corynebacterium.1	Plant	Fabales	-0.167394	0.719787	Pcittaciformes	0.934267
Methylobacterium	Plant	Myrtales	-0.171675	0.593686	Passeriformes	0.843619
Enterococcus	Plant	Cucurbitales	-0.173287	0.59017	Passeriformes	0.796424
Actinomycetaceae_Unidentified	Plant	Zingiberales	-0.173735	0.589194	Passeriformes	0.765953
Bifidobacterium	Plant	Zingiberales	-0.173735	0.589194	Passeriformes	0.765953
Helicobacter	Plant	Zingiberales	-0.173735	0.589194	Passeriformes	0.765953
Rickettsiella	Plant	Zingiberales	-0.173872	0.588897	Passeriformes	0.765953
Methylobacterium	Plant	Malvales	-0.174078	0.825922	Coraciiformes	0.974419
Escherichia.Shigella	Plant	Zingiberales	-0.175981	0.584313	Passeriformes	0.765953
Actinomyces	Plant	Poales	-0.176471	0.583251	Passeriformes	0.788101
Catellicoccus	Plant	Rosales	-0.176905	0.58231	Passeriformes	0.830523
Dermacoccus	Plant	Sapindales	-0.177173	0.58173	Passeriformes	0.903878
Staphylococcus	Plant	Poales	-0.177558	0.580895	Passeriformes	0.788101
Diplorickettsiaceae_Unidentified	Plant	Zingiberales	-0.17904	0.57769	Passeriformes	0.765953
Brevibacterium	Plant	Zingiberales	-0.179666	0.576338	Passeriformes	0.765953
Acinetobacter	Plant	Sapindales	-0.184553	0.565829	Passeriformes	0.903878
Flavobacterium	Plant	Poales	-0.189044	0.556242	Passeriformes	0.788101
Bifidobacterium	Plant	Rosales	-0.18983	0.81017	Columbiformes	0.856731
Ureaplasma	Plant	Zingiberales	-0.190169	0.553851	Passeriformes	0.765953
Acinetobacter	Plant	Piperales	-0.192112	0.549731	Passeriformes	0.903878
Acinetobacter	Plant	Cucurbitales	-0.192112	0.549731	Passeriformes	0.796424
Acinetobacter	Plant	Fabales	-0.192112	0.549731	Passeriformes	0.934267
Brachybacterium	Plant	Piperales	-0.193649	0.67738	Pcittaciformes	0.903878
Enterobacteriaceae_Unidentified	Plant	Rosales	-0.194365	0.544969	Passeriformes	0.830523
Staphylococcus	Plant	Cucurbitales	-0.195666	0.542226	Passeriformes	0.796424
Corynebacterium	Plant	Piperales	-0.197982	0.670444	Pcittaciformes	0.903878
Burkholderiaceae_Unidentified	Plant	Poales	-0.200101	0.532925	Passeriformes	0.788101
Streptococcus	Plant	Sapindales	-0.202002	0.528957	Passeriformes	0.903878
Actinomycetaceae_Unidentified	Plant	Sapindales	-0.212617	0.647153	Pcittaciformes	0.903878
Brachybacterium	Plant	Poales	-0.216651	0.498824	Passeriformes	0.788101
Enterococcus	Plant	Zingiberales	-0.219262	0.493535	Passeriformes	0.765953
Varibaculum	Plant	Fabales	-0.222556	0.631464	Pcittaciformes	0.934267
Acinetobacter	Plant	Rosales	-0.223196	0.630457	Pcittaciformes	0.830523
Acinetobacter	Plant	Fabales	-0.223196	0.630457	Pcittaciformes	0.934267
Brachybacterium	Plant	Rosales	-0.223598	0.484809	Passeriformes	0.830523
Catellicoccus	Plant	Poales	-0.223838	0.484328	Passeriformes	0.788101
Lactobacillus	Plant	Rosales	-0.224369	0.628614	Pcittaciformes	0.830523
Corynebacterium	Plant	Fabales	-0.237586	0.607949	Pcittaciformes	0.934267
Burkholderiaceae_Unidentified	Plant	Rosales	-0.240192	0.603897	Pcittaciformes	0.830523
Burkholderiaceae_Unidentified	Plant	Fabales	-0.240192	0.603897	Pcittaciformes	0.934267
Methylobacterium	Plant	Myrtales	-0.240192	0.603897	Pcittaciformes	0.843619
Methylobacterium	Plant	Fabales	-0.240192	0.603897	Pcittaciformes	0.934267
Brevibacterium	Plant	Sapindales	-0.24206	0.600999	Pcittaciformes	0.903878
Lactobacillus	Plant	Myrtales	-0.246806	0.593652	Pcittaciformes	0.843619
Brevibacterium	Plant	Rosales	-0.254588	0.581668	Pcittaciformes	0.830523
Brevibacterium	Plant	Fabales	-0.254588	0.581668	Pcittaciformes	0.934267
Corynebacterium.1	Plant	Piperales	-0.255939	0.579594	Pcittaciformes	0.903878
Bifidobacteriaceae_Unidentified	Plant	Fabales	-0.256343	0.578975	Pcittaciformes	0.934267
Kocuria	Plant	Piperales	-0.258199	0.576132	Pcittaciformes	0.903878
Enterobacteriaceae_Unidentified	Plant	Piperales	-0.258199	0.576132	Pcittaciformes	0.903878
Actinomyces	Plant	Piperales	-0.258199	0.576132	Pcittaciformes	0.903878
Rhizobiaceae_Unidentified	Plant	Piperales	-0.258199	0.576132	Pcittaciformes	0.903878
Flavobacterium	Plant	Piperales	-0.258199	0.576132	Pcittaciformes	0.903878
Sphingomonas	Plant	Myrtales	-0.258199	0.576132	Pcittaciformes	0.843619
Sphingomonas	Plant	Fabales	-0.258199	0.576132	Pcittaciformes	0.934267
Enterococcus	Plant	Poales	-0.25868	0.416889	Passeriformes	0.788101
Flavobacterium	Plant	Zingiberales	-0.258967	0.416354	Passeriformes	0.765953
Sphingomonas	Plant	Sapindales	-0.260525	0.413453	Passeriformes	0.903878
Flavobacterium	Plant	Rosales	-0.276096	0.723904	Coraciiformes	0.830523
Flavobacterium	Plant	Piperales	-0.276096	0.723904	Coraciiformes	0.903878
Flavobacterium	Plant	Myrtales	-0.276096	0.723904	Coraciiformes	0.843619
Flavobacterium	Plant	Cucurbitales	-0.276096	0.723904	Coraciiformes	0.796424
Staphylococcus	Plant	Sapindales	-0.278933	0.544672	Pcittaciformes	0.903878
Escherichia.Shigella	Plant	Sapindales	-0.295058	0.704942	Coraciiformes	0.903878
Bifidobacterium	Plant	Rosales	-0.299504	0.514041	Pcittaciformes	0.830523
Bifidobacterium	Plant	Myrtales	-0.299504	0.514041	Pcittaciformes	0.843619
Catellicoccus	Plant	Zingiberales	-0.307031	0.331684	Passeriformes	0.765953
Actinomycetaceae_Unidentified	Plant	Fabales	-0.308199	0.501275	Pcittaciformes	0.934267
Corynebacterium	Plant	Myrtales	-0.310778	0.497511	Pcittaciformes	0.843619
Kocuria	Plant	Rosales	-0.333333	0.666667	Columbiformes	0.830523
Catellicoccus	Plant	Rosales	-0.333333	0.666667	Columbiformes	0.830523
Ureaplasma	Plant	Rosales	-0.333333	0.666667	Coraciiformes	0.830523
Ureaplasma	Plant	Piperales	-0.333333	0.666667	Coraciiformes	0.903878
Ureaplasma	Plant	Myrtales	-0.333333	0.666667	Coraciiformes	0.843619
Ureaplasma	Plant	Malvales	-0.333333	0.666667	Coraciiformes	0.974419
Ureaplasma	Plant	Cucurbitales	-0.333333	0.666667	Coraciiformes	0.796424
Corynebacterium	Plant	Rosales	-0.333333	0.666667	Coraciiformes	0.830523
Corynebacterium	Plant	Piperales	-0.333333	0.666667	Coraciiformes	0.903878
Corynebacterium	Plant	Myrtales	-0.333333	0.666667	Coraciiformes	0.843619
Corynebacterium	Plant	Malvales	-0.333333	0.666667	Coraciiformes	0.974419
Corynebacterium	Plant	Cucurbitales	-0.333333	0.666667	Coraciiformes	0.796424
Rickettsiella	Plant	Rosales	-0.333333	0.666667	Columbiformes	0.830523
Lactobacillus	Plant	Rosales	-0.333333	0.666667	Coraciiformes	0.830523
Lactobacillus	Plant	Sapindales	-0.333333	0.666667	Coraciiformes	0.903878
Lactobacillus	Plant	Piperales	-0.333333	0.666667	Coraciiformes	0.903878
Lactobacillus	Plant	Myrtales	-0.333333	0.666667	Coraciiformes	0.843619
Lactobacillus	Plant	Malvales	-0.333333	0.666667	Coraciiformes	0.974419
Lactobacillus	Plant	Cucurbitales	-0.333333	0.666667	Coraciiformes	0.796424
Enterobacteriaceae_Unidentified	Plant	Rosales	-0.333333	0.666667	Columbiformes	0.830523
Streptococcus	Plant	Rosales	-0.333333	0.666667	Coraciiformes	0.830523
Streptococcus	Plant	Piperales	-0.333333	0.666667	Coraciiformes	0.903878
Streptococcus	Plant	Myrtales	-0.333333	0.666667	Coraciiformes	0.843619
Streptococcus	Plant	Malvales	-0.333333	0.666667	Coraciiformes	0.974419
Streptococcus	Plant	Cucurbitales	-0.333333	0.666667	Coraciiformes	0.796424
Acinetobacter	Plant	Rosales	-0.333333	0.666667	Coraciiformes	0.830523
Acinetobacter	Plant	Sapindales	-0.333333	0.666667	Coraciiformes	0.903878
Acinetobacter	Plant	Piperales	-0.333333	0.666667	Coraciiformes	0.903878
Acinetobacter	Plant	Myrtales	-0.333333	0.666667	Coraciiformes	0.843619
Acinetobacter	Plant	Cucurbitales	-0.333333	0.666667	Coraciiformes	0.796424
Spiroplasma	Plant	Rosales	-0.333333	0.666667	Coraciiformes	0.830523
Spiroplasma	Plant	Piperales	-0.333333	0.666667	Coraciiformes	0.903878
Spiroplasma	Plant	Myrtales	-0.333333	0.666667	Coraciiformes	0.843619
Spiroplasma	Plant	Malvales	-0.333333	0.666667	Coraciiformes	0.974419
Spiroplasma	Plant	Cucurbitales	-0.333333	0.666667	Coraciiformes	0.796424
Burkholderiaceae_Unidentified	Plant	Rosales	-0.333333	0.666667	Coraciiformes	0.830523
Burkholderiaceae_Unidentified	Plant	Sapindales	-0.333333	0.666667	Coraciiformes	0.903878
Burkholderiaceae_Unidentified	Plant	Piperales	-0.333333	0.666667	Coraciiformes	0.903878
Burkholderiaceae_Unidentified	Plant	Myrtales	-0.333333	0.666667	Coraciiformes	0.843619
Burkholderiaceae_Unidentified	Plant	Cucurbitales	-0.333333	0.666667	Coraciiformes	0.796424
Enterococcus	Plant	Rosales	-0.333333	0.666667	Columbiformes	0.830523
Dermacoccus	Plant	Rosales	-0.333333	0.666667	Columbiformes	0.830523
Dermacoccus	Plant	Rosales	-0.333333	0.666667	Coraciiformes	0.830523
Dermacoccus	Plant	Piperales	-0.333333	0.666667	Coraciiformes	0.903878
Dermacoccus	Plant	Myrtales	-0.333333	0.666667	Coraciiformes	0.843619
Dermacoccus	Plant	Malvales	-0.333333	0.666667	Coraciiformes	0.974419
Dermacoccus	Plant	Cucurbitales	-0.333333	0.666667	Coraciiformes	0.796424
Diplorickettsiaceae_Unidentified	Plant	Rosales	-0.333333	0.666667	Coraciiformes	0.830523
Diplorickettsiaceae_Unidentified	Plant	Sapindales	-0.333333	0.666667	Coraciiformes	0.903878
Diplorickettsiaceae_Unidentified	Plant	Piperales	-0.333333	0.666667	Coraciiformes	0.903878
Diplorickettsiaceae_Unidentified	Plant	Myrtales	-0.333333	0.666667	Coraciiformes	0.843619
Diplorickettsiaceae_Unidentified	Plant	Malvales	-0.333333	0.666667	Coraciiformes	0.974419
Diplorickettsiaceae_Unidentified	Plant	Cucurbitales	-0.333333	0.666667	Coraciiformes	0.796424
Brevibacterium	Plant	Rosales	-0.333333	0.666667	Coraciiformes	0.830523
Brevibacterium	Plant	Piperales	-0.333333	0.666667	Coraciiformes	0.903878
Brevibacterium	Plant	Myrtales	-0.333333	0.666667	Coraciiformes	0.843619
Brevibacterium	Plant	Malvales	-0.333333	0.666667	Coraciiformes	0.974419
Brevibacterium	Plant	Cucurbitales	-0.333333	0.666667	Coraciiformes	0.796424
Brachybacterium	Plant	Rosales	-0.333333	0.666667	Columbiformes	0.830523
Mobiluncus	Plant	Rosales	-0.333333	0.666667	Columbiformes	0.830523
Sphingomonas	Plant	Rosales	-0.333333	0.666667	Columbiformes	0.830523
Sphingomonas	Plant	Rosales	-0.333333	0.666667	Coraciiformes	0.830523
Sphingomonas	Plant	Sapindales	-0.333333	0.666667	Coraciiformes	0.903878
Sphingomonas	Plant	Piperales	-0.333333	0.666667	Coraciiformes	0.903878
Sphingomonas	Plant	Myrtales	-0.333333	0.666667	Coraciiformes	0.843619
Sphingomonas	Plant	Malvales	-0.333333	0.666667	Coraciiformes	0.974419
Sphingomonas	Plant	Cucurbitales	-0.333333	0.666667	Coraciiformes	0.796424
Lactobacillus	Plant	Piperales	-0.338902	0.457125	Pcittaciformes	0.903878
Staphylococcus	Plant	Rosales	-0.339431	0.660569	Columbiformes	0.830523
Escherichia.Shigella	Plant	Malvales	-0.352064	0.647936	Coraciiformes	0.974419
Rhizobiaceae_Unidentified	Plant	Rosales	-0.352636	0.647364	Columbiformes	0.830523
Corynebacterium.1	Plant	Rosales	-0.359121	0.640879	Columbiformes	0.830523
Flavobacterium	Plant	Sapindales	-0.361049	0.638951	Coraciiformes	0.903878
Acinetobacter	Plant	Piperales	-0.369979	0.413995	Pcittaciformes	0.903878
Burkholderiaceae_Unidentified	Plant	Piperales	-0.372104	0.411106	Pcittaciformes	0.903878
Burkholderiaceae_Unidentified	Plant	Rosales	-0.373544	0.626456	Columbiformes	0.830523
Enterococcus	Plant	Sapindales	-0.379071	0.620929	Coraciiformes	0.903878
Brevibacterium	Plant	Piperales	-0.394405	0.381275	Pcittaciformes	0.903878
Brachybacterium	Plant	Myrtales	-0.416667	0.352413	Pcittaciformes	0.843619
Brachybacterium	Plant	Fabales	-0.416667	0.352413	Pcittaciformes	0.934267
Methylobacterium	Plant	Rosales	-0.420084	0.579916	Columbiformes	0.830523
Kocuria	Plant	Sapindales	-0.432754	0.332149	Pcittaciformes	0.903878
Actinomyces	Plant	Sapindales	-0.432754	0.332149	Pcittaciformes	0.903878
Corynebacterium.1	Plant	Sapindales	-0.433044	0.331788	Pcittaciformes	0.903878
Escherichia.Shigella	Plant	Rosales	-0.434806	0.3296	Pcittaciformes	0.830523
Bifidobacterium	Plant	Piperales	-0.46399	0.294283	Pcittaciformes	0.903878
Kocuria	Plant	Sapindales	-0.46584	0.53416	Coraciiformes	0.903878
Acinetobacter	Plant	Sapindales	-0.47097	0.286098	Pcittaciformes	0.903878
Acinetobacter	Plant	Rosales	-0.481393	0.518607	Columbiformes	0.830523
Corynebacterium.1	Plant	Sapindales	-0.509127	0.490873	Coraciiformes	0.903878
Flavobacterium	Plant	Rosales	-0.522233	0.477767	Columbiformes	0.830523
Brachybacterium	Plant	Rosales	-0.524621	0.475379	Coraciiformes	0.830523
Brachybacterium	Plant	Piperales	-0.524621	0.475379	Coraciiformes	0.903878
Brachybacterium	Plant	Myrtales	-0.524621	0.475379	Coraciiformes	0.843619
Brachybacterium	Plant	Cucurbitales	-0.524621	0.475379	Coraciiformes	0.796424
Staphylococcus	Plant	Malvales	-0.562893	0.437107	Coraciiformes	0.974419
Brachybacterium	Plant	Sapindales	-0.569749	0.430251	Coraciiformes	0.903878
Corynebacterium.1	Plant	Rosales	-0.596824	0.403176	Coraciiformes	0.830523
Corynebacterium.1	Plant	Piperales	-0.596824	0.403176	Coraciiformes	0.903878
Corynebacterium.1	Plant	Myrtales	-0.596824	0.403176	Coraciiformes	0.843619
Corynebacterium.1	Plant	Cucurbitales	-0.596824	0.403176	Coraciiformes	0.796424
Kocuria	Plant	Rosales	-0.675171	0.324829	Coraciiformes	0.830523
Kocuria	Plant	Piperales	-0.675171	0.324829	Coraciiformes	0.903878
Kocuria	Plant	Myrtales	-0.675171	0.324829	Coraciiformes	0.843619
Kocuria	Plant	Cucurbitales	-0.675171	0.324829	Coraciiformes	0.796424
Enterococcus	Plant	Rosales	-0.713167	0.286833	Coraciiformes	0.830523
Enterococcus	Plant	Piperales	-0.713167	0.286833	Coraciiformes	0.903878
Enterococcus	Plant	Myrtales	-0.713167	0.286833	Coraciiformes	0.843619
Enterococcus	Plant	Cucurbitales	-0.713167	0.286833	Coraciiformes	0.796424
Methylobacterium	Plant	Rosales	-0.870388	0.129612	Coraciiformes	0.701428
Methylobacterium	Plant	Piperales	-0.870388	0.129612	Coraciiformes	0.903878
Methylobacterium	Plant	Myrtales	-0.870388	0.129612	Coraciiformes	0.843619
Methylobacterium	Plant	Cucurbitales	-0.870388	0.129612	Coraciiformes	0.796424
